# Supplementary material for: The two ends of the spectrum: comparing chronic schizophrenia and premorbid latent schizotypy by actigraphy
Source: BMC Psychiatry. 2025 May 24;25:531. doi: 10.1186/s12888-025-06971-5 (PMC12102934; doi:10.1186/s12888-025-06971-5)
Supplement: Supplementary file 1 — Supplementary Material 1. The article has several additional parts sourced in the Supplementary Material. There is provided further information about data collection and processing, machine learning algorithms, and other program codes, and more details about the findings [file 12888_2025_6971_MOESM1_ESM.zip › Supplementary Materials/Table S2.csv]

	index	0	1	2	3	4	5	6	7	8	9	10	11	12	13	14
0	E3_1	5.0	6.0	7.0	8.0	9.0
1	E1_1	4.0	5.0	6.0	7.0	8.0	9.0	10.0	11.0	12.0	13.0	14.0	15.0	16.0
2	E4_3	5.0	6.0	7.0	8.0	10.0	11.0	12.0	17.0
3	E2_1	4.0	5.0	6.0	7.0	8.0	9.0	10.0	11.0	12.0	13.0	14.0	15.0
4	E5_1	5.0	6.0	7.0	8.0	10.0	11.0	12.0	13.0	14.0	15.0	16.0	17.0	18.0
5	E6_3	5.0	6.0	7.0	8.0	9.0	10.0	11.0	12.0	13.0	14.0	15.0	16.0	17.0
6	E7_1	8.0	9.0	10.0	11.0	12.0	13.0	14.0	15.0	17.0	20.0
7	E8_2	8.0	9.0	10.0	11.0	12.0	13.0	14.0	15.0	16.0	17.0	18.0	19.0	20.0	21.0
8	E9_2	8.0	9.0	10.0	11.0
9	E14_1	6.0	7.0	8.0	9.0	10.0	11.0	12.0	13.0	14.0	15.0	16.0	17.0	18.0
10	E13_2	6.0	7.0	8.0	9.0	10.0	11.0	12.0	13.0	14.0
11	E15_1	11.0	12.0
12	E12_3	6.0	7.0	8.0	9.0	10.0	11.0	12.0	13.0	14.0	15.0	16.0	17.0	18.0	19.0
13	E16_1	8.0	9.0	10.0	11.0	12.0	13.0	14.0	15.0	16.0	17.0	18.0	19.0	20.0
14	E17_3	8.0	9.0	10.0	11.0	12.0
15	E18_2	8.0	9.0	10.0	11.0	12.0	13.0	14.0	15.0	16.0	17.0	18.0	19.0	20.0	21.0
16	E19_2	9.0	10.0	11.0	12.0	13.0	14.0	15.0	16.0	17.0	18.0	19.0
17	E23_1	12.0	13.0	15.0	16.0	17.0	18.0	19.0	20.0	21.0	22.0	23.0
18	E21_3	9.0	10.0	11.0	12.0	13.0	14.0	15.0	16.0	17.0	18.0	19.0	20.0	21.0
19	E20_3	9.0	10.0	11.0	12.0	13.0	14.0	15.0	16.0	17.0	18.0	19.0	20.0
20	E31_3	11.0	12.0	13.0	14.0	15.0	16.0	19.0	21.0
21	E27_2	10.0	11.0	12.0	13.0	14.0	15.0	16.0	17.0	18.0	20.0
22	E32_2	17.0	23.0
23	E24_3	9.0	10.0	11.0	12.0	13.0	14.0	15.0	16.0	17.0	19.0	20.0	21.0	22.0
24	E30_3	10.0	11.0	12.0	13.0	14.0	15.0	16.0	17.0	18.0	19.0	20.0	21.0	22.0	23.0
25	E33_3	5.0	6.0	7.0	10.0	11.0	12.0	13.0	14.0	15.0	16.0	17.0
26	E25_3	9.0	10.0	11.0	12.0	13.0	15.0	16.0	17.0	18.0	19.0	20.0	21.0
27	E36_1	4.0	5.0	6.0	7.0	8.0	9.0	10.0	11.0	12.0	13.0	14.0	15.0	16.0
28	E35_1	4.0	5.0	6.0	7.0	8.0	9.0	10.0	11.0	12.0	13.0	14.0	15.0	16.0
29	E37_3	5.0	6.0	7.0	8.0	9.0	10.0	11.0
30	E38_3	6.0	7.0	8.0	9.0	10.0	11.0	12.0	13.0	14.0	15.0	16.0	17.0
31	E39_1	5.0	6.0	7.0	8.0	9.0	10.0	11.0	12.0	15.0	16.0	17.0
32	E41_2	8.0	9.0	10.0	11.0	12.0	13.0	14.0	15.0	16.0	17.0
33	E44_1	9.0	10.0	11.0	12.0	13.0	14.0	15.0
34	E40_2	8.0	9.0
35	E45_2	9.0	10.0	11.0	12.0	13.0	14.0	15.0	16.0	17.0	18.0	19.0
36	E42_3	8.0	9.0	10.0	11.0	12.0	13.0	14.0	15.0	16.0	17.0	18.0	19.0	20.0
37	E49_1	10.0	11.0	12.0	13.0	14.0	15.0	16.0	17.0	18.0	19.0	20.0
38	E48_3	10.0	11.0	12.0	14.0	15.0	16.0	17.0	18.0	19.0	20.0	21.0
39	E50_2	11.0	12.0	13.0	14.0	15.0
40	E51_1	4.0	5.0	6.0	7.0	8.0	9.0	10.0	11.0	12.0	13.0	14.0	15.0	16.0
41	E54_2	6.0	7.0	8.0	9.0	10.0	11.0	12.0	13.0	14.0	15.0	16.0	17.0	18.0
42	E52_1	11.0	12.0	13.0	14.0	15.0	16.0	17.0	18.0	19.0	20.0	21.0
43	E53_1	5.0	6.0	7.0	8.0	9.0	10.0	11.0	12.0	13.0	14.0	15.0	16.0	17.0
44	E55_1	6.0	7.0	8.0	9.0	10.0	11.0	12.0	13.0	14.0	15.0	16.0	17.0	18.0	19.0
45	E57_3	7.0	8.0	9.0	10.0	11.0	12.0	13.0	14.0	15.0	16.0
46	E56_2	6.0	7.0	8.0	9.0	10.0	11.0	12.0	13.0	14.0	15.0	16.0	17.0	18.0	19.0
47	E59_3	7.0	8.0	9.0	10.0	11.0	12.0	13.0	14.0	15.0	16.0	17.0	18.0	19.0	20.0
48	E58_2	9.0	10.0	11.0	12.0	13.0	14.0	15.0	16.0	17.0	18.0	19.0	20.0
49	E60_1	7.0	8.0	9.0	10.0	11.0	12.0	13.0	14.0	15.0	16.0	17.0	18.0	19.0
50	E61_2	8.0	9.0	10.0	11.0	12.0	13.0	14.0	15.0	16.0
51	E63_2	8.0	9.0	10.0	11.0
52	E62_2	8.0	11.0	14.0	15.0	16.0
53	E66_1	4.0	5.0	6.0	7.0	8.0	9.0	10.0	11.0	12.0	13.0	14.0
54	E64_2	8.0	9.0	10.0	11.0	12.0	13.0	14.0	15.0	16.0	17.0	18.0
55	E65_3	3.0	4.0	5.0	6.0	7.0	8.0	9.0	10.0	11.0	12.0	13.0	14.0	15.0	16.0
56	E67_2	3.0	4.0	5.0	6.0	7.0	8.0	9.0	10.0	11.0	12.0	13.0	14.0	15.0
57	E69_1	5.0	6.0	8.0	9.0	10.0	11.0	12.0	14.0	18.0
58	E71_3	4.0	5.0	6.0	7.0	8.0	9.0	10.0	11.0	12.0	13.0	14.0	15.0	16.0
59	E70_1	4.0	5.0	6.0	7.0	8.0	9.0	10.0	11.0	12.0	13.0	14.0	15.0	16.0
60	E72_1	3.0	4.0	5.0	6.0	7.0	8.0	9.0	10.0	11.0	12.0	15.0
61	E75_2	3.0	4.0	5.0	6.0	7.0	8.0	9.0	10.0	11.0	14.0	15.0
62	E74_2	5.0	6.0	7.0	8.0	9.0	10.0	11.0	12.0	13.0	14.0	15.0	16.0	17.0	18.0	19.0
63	E77_3	5.0	6.0	7.0	9.0	10.0	11.0
64	E78_1	4.0	5.0	6.0	7.0	8.0	9.0	10.0	11.0	12.0	13.0	14.0	15.0
65	E76_3	3.0	4.0	5.0	8.0	11.0	12.0	14.0
66	E79_2	3.0	4.0	5.0	6.0	7.0	8.0	10.0	11.0	12.0	13.0	14.0	15.0
67	E80_1	6.0	7.0	8.0	10.0	11.0	13.0	14.0	15.0	16.0	17.0	18.0
68	E81_3	3.0	4.0	5.0	6.0	7.0	8.0	9.0	10.0	11.0	12.0	13.0	14.0	15.0
