# Supplementary material for: The two ends of the spectrum: comparing chronic schizophrenia and premorbid latent schizotypy by actigraphy
Source: BMC Psychiatry. 2025 May 24;25:531. doi: 10.1186/s12888-025-06971-5 (PMC12102934; doi:10.1186/s12888-025-06971-5)
Supplement: Supplementary file 1 — Supplementary Material 1. The article has several additional parts sourced in the Supplementary Material. There is provided further information about data collection and processing, machine learning algorithms, and other program codes, and more details about the findings [file 12888_2025_6971_MOESM1_ESM.zip › Supplementary Materials/codes/README.md]

# Data processing and CFFS algorithm

Norveg and Szeged datasets are applying different settings and parameters, due to different scale and distributions, those are noted in codes comments
-"misc" folder: Contain the original feature names and the new ones which were developed for easyer interpretation and display.
-"raw_values"folder: 
    filter_3axis.py: banpass filtering and basic preprocessing steps.
    The two csv folder contain the useable parts of the datasets.
-"zcm" folder: Previously developed and updated codes for data processing and feature engineering, the present study applyed for PIM data, of coruse.
-"pyacty_features" folder: Implementation for the pyActigraphy python library functions, to calculate the standard actigraphy features.
-"cliques" folder: Correlation graph and click searching algorithm.
-"ML"folder: The implemented machine learning algorithms with exact parameters and SHAP calculation functions.
    
