# Supplementary material for: The two ends of the spectrum: comparing chronic schizophrenia and premorbid latent schizotypy by actigraphy
Source: BMC Psychiatry. 2025 May 24;25:531. doi: 10.1186/s12888-025-06971-5 (PMC12102934; doi:10.1186/s12888-025-06971-5)
Supplement: Supplementary file 1 — Supplementary Material 1. The article has several additional parts sourced in the Supplementary Material. There is provided further information about data collection and processing, machine learning algorithms, and other program codes, and more details about the findings [file 12888_2025_6971_MOESM1_ESM.zip › Supplementary Materials/Table S1.csv]

name	timestamp_beginning	timestamp_end
psykose_patient_1	2003-09-16 14:56:00	2003-09-17 04:58:00
psykose_patient_10	2003-10-15 11:50:00	2003-10-17 00:05:00
psykose_patient_11	2003-10-28 17:54:00	2003-10-29 05:44:00
psykose_patient_12	2003-10-15 15:16:00	2003-10-16 05:09:00
psykose_patient_12	2003-10-17 17:07:00	2003-10-18 05:05:00
psykose_patient_12	2003-10-18 12:02:00	2003-10-19 04:14:00
psykose_patient_12	2003-10-22 12:10:00	2003-10-23 04:17:00
psykose_patient_12	2003-10-23 18:08:00	2003-10-24 06:34:00
psykose_patient_12	2003-10-24 14:47:00	2003-10-25 06:46:00
psykose_patient_12	2003-10-28 17:53:00	2003-10-29 05:45:00
psykose_patient_13	2003-10-28 17:54:00	2003-10-29 05:45:00
psykose_patient_14	2003-10-28 17:54:00	2003-10-29 05:43:00
psykose_patient_15	2003-10-28 17:54:00	2003-10-29 05:44:00
psykose_patient_16	2003-11-05 08:49:00	2003-11-06 04:22:00
psykose_patient_17	2003-11-11 14:44:00	2003-11-12 07:46:00
psykose_patient_18	2003-11-04 10:08:00	2003-11-05 06:26:00
psykose_patient_18	2003-11-19 16:37:00	2003-11-21 01:06:00
psykose_patient_18	2003-11-21 09:46:00	2003-11-23 20:10:00
psykose_patient_19	2004-01-23 12:21:00	2004-01-26 20:30:00
psykose_patient_19	2004-01-27 17:32:00	2004-01-28 05:14:00
psykose_patient_2	2003-09-16 15:44:00	2003-09-17 09:56:00
psykose_patient_20	2004-01-23 12:11:00	2004-01-26 20:31:00
psykose_patient_20	2004-01-27 17:31:00	2004-01-28 05:46:00
psykose_patient_21	2004-02-10 13:38:00	2004-02-16 05:44:00
psykose_patient_21	2004-02-17 16:10:00	2004-02-18 04:56:00
psykose_patient_22	2004-03-02 13:25:00	2004-03-03 05:25:00
psykose_patient_3	2003-09-04 21:26:00	2003-09-05 13:59:00
psykose_patient_3	2003-09-16 15:36:00	2003-09-17 05:15:00
psykose_patient_4	2003-09-16 13:55:00	2003-09-17 09:27:00
psykose_patient_5	2003-09-16 11:15:00	2003-09-17 04:10:00
psykose_patient_6	2003-09-30 15:08:00	2003-10-01 04:50:00
psykose_patient_7	2003-10-08 09:07:00	2003-10-12 10:52:00
psykose_patient_8	2003-10-08 09:07:00	2003-10-12 10:52:00
psykose_patient_9	2003-10-08 09:07:00	2003-10-12 11:00:00
psykose_control_1	2003-04-01 15:21:00	2003-04-02 07:39:00
psykose_control_1	2003-04-02 17:46:00	2003-04-03 07:20:00
psykose_control_1	2003-04-03 18:14:00	2003-04-04 06:47:00
psykose_control_1	2003-04-04 12:12:00	2003-04-09 06:04:00
psykose_control_1	2003-04-10 10:41:00	2003-04-20 21:30:00
psykose_control_10	2003-11-21 15:24:00	2003-11-22 10:47:00
psykose_control_10	2003-12-02 15:32:00	2003-12-03 05:21:00
psykose_control_11	2003-12-09 15:38:00	2003-12-11 20:40:00
psykose_control_12	2003-12-09 22:58:00	2003-12-16 18:43:00
psykose_control_12	2003-12-18 12:27:00	2003-12-19 03:42:00
psykose_control_13	2003-12-09 16:57:00	2003-12-10 05:22:00
psykose_control_14	2003-12-09 16:58:00	2003-12-10 05:21:00
psykose_control_15	2003-12-09 16:01:00	2003-12-10 05:02:00
psykose_control_16	2003-12-16 11:08:00	2003-12-18 01:35:00
psykose_control_16	2003-12-18 11:58:00	2003-12-19 03:14:00
psykose_control_17	2003-12-23 12:44:00	2003-12-28 06:20:00
psykose_control_18	2004-01-23 05:56:00	2004-01-25 17:42:00
psykose_control_19	2004-01-23 14:14:00	2004-01-26 20:48:00
psykose_control_2	2002-10-23 08:14:00	2002-10-24 03:06:00
psykose_control_20	2004-02-10 10:38:00	2004-02-16 05:08:00
psykose_control_20	2004-02-17 15:55:00	2004-02-18 04:52:00
psykose_control_21	2004-02-10 09:20:00	2004-02-16 04:52:00
psykose_control_21	2004-02-17 16:11:00	2004-02-18 04:56:00
psykose_control_22	2004-03-02 15:42:00	2004-03-03 06:06:00
psykose_control_23	2004-03-02 15:41:00	2004-03-03 06:39:00
psykose_control_25	2004-03-09 10:35:00	2004-03-10 04:08:00
psykose_control_26	2004-03-09 17:38:00	2004-03-15 01:54:00
psykose_control_26	2004-03-17 08:58:00	2004-03-18 07:27:00
psykose_control_29	2006-01-20 11:08:00	2006-01-22 18:27:00
psykose_control_3	2002-12-22 01:06:00	2002-12-22 15:41:00
psykose_control_3	2002-11-20 15:34:00	2002-12-15 18:12:00
psykose_control_30	2006-02-08 23:38:00	2006-02-09 18:05:00
psykose_control_31	2003-04-01 18:44:00	2003-04-07 02:26:00
psykose_control_31	2003-04-08 12:10:00	2003-04-10 01:15:00
psykose_control_31	2003-04-10 10:44:00	2003-04-20 18:32:00
psykose_control_32	2003-03-23 23:55:00	2003-03-24 12:26:00
psykose_control_32	2003-04-02 00:50:00	2003-04-03 20:30:00
psykose_control_32	2003-04-04 12:09:00	2003-04-09 06:01:00
psykose_control_32	2003-04-10 10:41:00	2003-04-20 21:36:00
psykose_control_4	2002-11-10 16:11:00	2002-11-14 14:07:00
psykose_control_4	2002-11-15 16:56:00	2002-11-17 19:13:00
psykose_control_5	2003-02-19 09:23:00	2003-02-24 21:57:00
psykose_control_5	2003-02-26 08:11:00	2003-03-04 06:44:00
psykose_control_5	2003-03-06 11:04:00	2003-03-09 13:52:00
psykose_control_6	2003-04-01 07:27:00	2003-04-02 05:27:00
psykose_control_6	2003-04-04 15:34:00	2003-04-06 23:06:00
psykose_control_6	2003-04-07 15:15:00	2003-04-09 21:03:00
psykose_control_6	2003-04-10 10:41:00	2003-04-20 21:11:00
psykose_control_7	2003-04-01 16:39:00	2003-04-06 08:50:00
psykose_control_7	2003-04-07 15:15:00	2003-04-09 21:03:00
psykose_control_7	2003-04-10 10:41:00	2003-04-20 19:53:00
psykose_control_8	2003-11-18 15:33:00	2003-11-20 20:05:00
psykose_control_8	2003-11-21 09:45:00	2003-11-23 20:19:00
psykose_control_9	2003-12-01 12:57:00	2003-12-02 11:20:00
psykose_control_9	2003-11-26 15:25:00	2003-11-30 10:12:00
depresjon_condition_1	2003-05-22 14:03:00	2003-05-23 10:20:00
depresjon_condition_10	2004-09-14 10:59:00	2004-09-15 03:40:00
depresjon_condition_11	2004-10-13 15:34:00	2004-10-14 04:02:00
depresjon_condition_12	2005-03-21 15:43:00	2005-03-22 12:38:00
depresjon_condition_12	2005-03-22 23:25:00	2005-03-23 15:10:00
depresjon_condition_13	2005-08-26 15:09:00	2005-08-28 19:27:00
depresjon_condition_14	2005-09-01 11:14:00	2005-09-02 06:11:00
depresjon_condition_15	2005-09-05 17:46:00	2005-09-06 12:35:00
depresjon_condition_15	2005-09-06 22:57:00	2005-09-07 11:15:00
depresjon_condition_15	2005-09-13 14:46:00	2005-09-14 03:56:00
depresjon_condition_16	2005-10-08 21:55:00	2005-10-17 08:34:00
depresjon_condition_16	2005-10-20 15:48:00	2005-10-21 04:06:00
depresjon_condition_17	2005-11-22 15:33:00	2005-11-23 04:03:00
depresjon_condition_18	2005-11-22 15:31:00	2005-11-23 04:21:00
depresjon_condition_19	2002-09-12 14:44:00	2002-09-13 04:50:00
depresjon_condition_2	2003-05-26 15:55:00	2003-06-01 17:36:00
depresjon_condition_20	2002-06-07 12:59:00	2002-06-10 15:37:00
depresjon_condition_21	2002-06-21 18:44:00	2002-06-22 08:23:00
depresjon_condition_23	2002-06-23 18:15:00	2002-06-27 11:04:00
depresjon_condition_4	2003-06-17 16:00:00	2003-06-18 04:23:00
depresjon_condition_5	2003-06-26 13:49:00	2003-06-27 03:53:00
depresjon_condition_6	2003-08-21 15:39:00	2003-08-22 04:32:00
depresjon_condition_7	2004-05-16 20:54:00	2004-05-17 18:21:00
depresjon_condition_7	2004-05-18 13:59:00	2004-05-19 10:05:00
depresjon_condition_8	2004-05-13 19:33:00	2004-05-14 08:11:00
depresjon_condition_8	2004-05-16 23:39:00	2004-05-18 10:34:00
