# Supplementary material for: The two ends of the spectrum: comparing chronic schizophrenia and premorbid latent schizotypy by actigraphy
Source: BMC Psychiatry. 2025 May 24;25:531. doi: 10.1186/s12888-025-06971-5 (PMC12102934; doi:10.1186/s12888-025-06971-5)
Supplement: Supplementary file 1 — Supplementary Material 1. The article has several additional parts sourced in the Supplementary Material. There is provided further information about data collection and processing, machine learning algorithms, and other program codes, and more details about the findings [file 12888_2025_6971_MOESM1_ESM.zip › Supplementary Materials/codes/misc/col_name_replace.py]

import pandas as pd
import numpy as np
import ast
from pathlib import Path
pd.set_option('display.width', 300)
np.set_printoptions(linewidth=300)
pd.set_option('display.max_columns',300)
import os

replace_dict = {
    "length_of_sleep_in_minutes": "slp_tm",
    "data_length_bigger" : "p_l",
    "avg_bigger_values" : "avg(p_a)",
    "max_bigger_values": "max(p_a)",
    "min_bigger_values": "min(p_a)",
    "median_length_between_bigger": "med(s_l)",
    "avg_length_between_bigger": "avg(s_l)",
    "max_length_between_bigger": "max(s_l)",
    "min_length_between_bigger": "min(s_l)",

    "upper_humps_median": "med(lp_a)",
    "upper_humps_mean": "avg(lp_a)",
    "upper_humps_max": "max(lp_a)",
    "upper_humps_min": "min(lp_a)",

    "upper_humps_width_median": "med(lp_l)",
    "upper_humps_width_mean": "avg(lp_l)",
    "upper_humps_width_max": "max(lp_l)",
    "upper_humps_width_min": "min(lp_l)",

    "upper_humps_median_distance": "med(lp_d)",
    "upper_humps_avg_distance": "avg(lp_d)",
    "upper_humps_min_distance": "min(lp_d)",
    "upper_humps_max_distance": "max(lp_d)",

    "lower_humps_median": "med(sp_a)",
    "lower_humps_mean": "avg(sp_a)",
    "lower_humps_max": "max(sp_a)",
    "lower_humps_min": "min(sp_a)",

    "lower_humps_width_median": "med(sp_l)",
    "lower_humps_width_mean": "avg(sp_l)",
    "lower_humps_width_max": "max(sp_l)",
    "lower_humps_width_min": "min(sp_l)",

    "lower_humps_median_distance": "med(sp_d)",
    "lower_humps_avg_distance": "avg(sp_d)",
    "lower_humps_min_distance": "min(sp_d)",
    "lower_humps_max_distance": "max(sp_d)",

    "number_of_lower_humps": "nbr(sp)",
    "number_of_upper_humps": "nbr(lp)",

    "number_of_close_big_humps": "nbr(lp_cls)",
    "first_big_hump_length": "lp_first_l",
    "last_big_hump_length": "lp_last_l",

    "upper_humps_median_qrt": "med(lp_q_a)",
    "upper_humps_mean_qrt": "avg(lp_q_a)",
    "upper_humps_max_qrt": "max(lp_q_a)",
    "upper_humps_min_qrt": "min(lp_q_a)",

    "upper_humps_width_median_qrt": "med(lp_q_l)",
    "upper_humps_width_mean_qrt": "avg(lp_q_l)",
    "upper_humps_width_max_qrt": "max(lp_q_l)",
    "upper_humps_width_min_qrt": "min(lp_q_l)",

    "upper_humps_median_distance_qrt": "med(lp_q_d)",
    "upper_humps_avg_distance_qrt": "avg(lp_q_d)",
    "upper_humps_min_distance_qrt": "min(lp_q_d)",
    "upper_humps_max_distance_qrt": "max(lp_q_d)",

    "lower_humps_median_qrt": "med(sp_q_a)",
    "lower_humps_mean_qrt": "avg(sp_q_a)",
    "lower_humps_max_qrt": "max(sp_q_a)",
    "lower_humps_min_qrt": "min(sp_q_a)",

    "lower_humps_width_median_qrt": "med(sp_q_l)",
    "lower_humps_width_mean_qrt": "avg(sp_q_l)",
    "lower_humps_width_max_qrt": "max(sp_q_l)",
    "lower_humps_width_min_qrt": "min(sp_q_l)",

    "lower_humps_median_distance_qrt": "med(sp_d)",
    "lower_humps_avg_distance_qrt": "avg(sp_q_d)",
    "lower_humps_min_distance_qrt": "min(sp_q_d)",
    "lower_humps_max_distance_qrt": "max(sp_q_d)",

    "number_of_lower_humps_qrt": "nbr(sp_q)",
    "number_of_upper_humps_qrt": "nbr(lp_q)",

    "number_of_close_big_humps_qrt": "nbr(lp_q_cls))",
    "first_big_hump_length_qrt": "lp_q_first_l",
    "last_big_hump_length_qrt": "lp_q_last_l",


}

def replace_features(feature_list):
    try:
        features = ast.literal_eval(feature_list)
        replaced_features = [replace_dict.get(item, item) if item in replace_dict else item for item in features]
        return str(replaced_features)
    except (SyntaxError, ValueError):
        return feature_list


if __name__ == "__main__":
    outdir = r"I:\Munka\Elso\project\ML\SHAPML\NEW\20230808\új2\merged\replaced"

    dfs = [r"I:\Munka\Elso\project\ML\SHAPML\NEW\20230808\új2\merged\ML_model_merged.csv",
           r"I:\Munka\Elso\project\ML\SHAPML\NEW\20230808\új2\merged\shap_merged.csv",
           ]

    

    for df_path in dfs:
        fname = df_path.split('\\')[-1]

        df = pd.read_csv(df_path)
        target = "features" if "features" in df.columns.values.tolist() else "columns" if "columns" in df.columns.values.tolist() else None
        df[target] = df[target].apply(replace_features)
        #df.drop(columns=["Unnamed: 0.1", "Unnamed: 0"], inplace=True)
        #old_cols = df.columns.values.tolist()
        #new_cols = [replace_dict.get(d, d) for d in old_cols]
        #print(old_cols)
        #print(new_cols)
        #df.rename(columns=dict(zip(old_cols, new_cols)), inplace=True)

        Path(f"{outdir}").mkdir(parents=True, exist_ok=True)
        df.to_csv(f"{outdir}/{fname}")


    df1 = pd.read_csv(r"I:\Munka\Elso\csvk_col_csere\ML_szte_20230621\shap_valuesszte_23230620_merged.csv")
    df2 = pd.read_csv(r"I:\Munka\Elso\csvk_col_csere\shap_valuesszte_23230620_merged.csv")

    comparison = np.array_equal(df1['SHAP_values'].values, df2['SHAP_values'].values)
    print(f"The 'SHAP_value' columns are equal: {comparison}")

    """
    dirname = r"I:\Munka\Elso\csvk_col_csere\alap"

    for dfp in os.listdir(dirname):
        if dfp.endswith(".csv"):
            df = pd.read_csv(f"{dirname}/{dfp}")
            df = df.rename(columns=replace_dict)
            df.to_csv(f"{dirname}\\replaced\\{dfp}")
    """
