# Supplementary material for: The two ends of the spectrum: comparing chronic schizophrenia and premorbid latent schizotypy by actigraphy
Source: BMC Psychiatry. 2025 May 24;25:531. doi: 10.1186/s12888-025-06971-5 (PMC12102934; doi:10.1186/s12888-025-06971-5)
Supplement: Supplementary file 1 — Supplementary Material 1. The article has several additional parts sourced in the Supplementary Material. There is provided further information about data collection and processing, machine learning algorithms, and other program codes, and more details about the findings [file 12888_2025_6971_MOESM1_ESM.zip › Supplementary Materials/codes/zcm/zcm_analyzer.py]

import numpy as np
from pathlib import Path
import pandas as pd
import os
import seaborn as sns
import matplotlib.pyplot as plt
import ZCM.zcm_helper as zcm_helper
import copy, csv
from numpy import isnan

def count_near_big_humps(switchlist_upper, threshold=10):

    counter = 0

    for i in range(0, len(switchlist_upper) - 1):
        if (switchlist_upper[i + 1][2] - switchlist_upper[i + 1][1] + 1) - switchlist_upper[i][2] <= threshold:
            counter += 1
    return counter


def get_characteristics(zcm_data, name="", day=0, split_humps=False):
    """

    :param zcm_data: calculated zcm data
    :param name: patient's name
    :param day: which day is it
    :param split_humps: splits the humps into bigger/lower. If False, it's splits by the median, if True lower == 1st quartile, upper == 4th quartile
    :return: A dictionary with the datas
    """

    def try_except(func, data):
        try:
            return func(data)
        except:
            return 0.0


    data_length = len(zcm_data)
    _data_bigger = [z for z in zcm_data if z > 0]
    data_length_bigger = len(_data_bigger)
    try:
        percentage_of_bigger = (data_length_bigger / data_length) * 100
    except:
        percentage_of_bigger = 0.0
    avg_bigger_values = try_except(np.mean, _data_bigger)
    max_bigger_values = try_except(np.max, _data_bigger)
    min_bigger_values = try_except(np.min, _data_bigger)

    lengths_between_bigger_values = []

    zero = False
    length = -1

    for val in zcm_data:
        length += 1
        if val != 0 and zero is False:
            lengths_between_bigger_values.append(length)
            length = 0
            zero = True

        elif val == 0 and zero is True:
            zero = False

    median_length_between_bigger = try_except(np.median, lengths_between_bigger_values)
    avg_length_between_bigger = try_except(np.mean, lengths_between_bigger_values)
    max_length_between_bigger = try_except(np.max, lengths_between_bigger_values)
    min_length_between_bigger = try_except(np.min, lengths_between_bigger_values)

    if isinstance(zcm_data, list):
        switchlist = zcm_helper._get_switchlist(zcm_data, 1)
    else:
        switchlist = zcm_helper._get_switchlist(zcm_data.tolist(), 1)

    switchlist = [s for s in switchlist if s[0] != 0]

    _temp_switchlist = switchlist
    switchlist = []
    for val in _temp_switchlist:
        _array = zcm_data[val[2] - val[1] + 1 :val[2]+1]
        val = (*val , np.max(_array))
        val = (*val , np.mean(_array))
        val = (*val , len(_array))
        switchlist.append(val)

    v3_s = [v[3] for v in switchlist]
    median = np.median(v3_s)


    if not split_humps:
        lower_humps = [v for v in switchlist if v[4] < median]
        upper_humps = [v for v in switchlist if v[4] >= median]
    else:
        lower_humps = [v for v in switchlist if v[4] <= np.quantile(v3_s, 0.25)]
        upper_humps = [v for v in switchlist if v[4] >= np.quantile(v3_s, 0.75)]

    if len(lower_humps) == 0:
        lower_humps = [(0,0,0,0,0,0)]

    if len(upper_humps) == 0:
        upper_humps = [(0,0,0,0,0,0)]

    first_big_hump_length = 0
    last_big_hump_length = 0
    if len(upper_humps) > 0:
        first_big_hump_length = upper_humps[0][5]
        last_big_hump_length = upper_humps[-1][5]

    close_big_humps_counter = count_near_big_humps(upper_humps, threshold=10)

    upper_humps_median = np.median([v[4] for v in upper_humps])
    upper_humps_mean = np.mean([v[4] for v in upper_humps])
    upper_humps_max = np.max([v[4] for v in upper_humps])
    upper_humps_min = np.min([v[4] for v in upper_humps])
    lower_humps_median = np.median([v[4] for v in lower_humps])
    lower_humps_mean = np.mean([v[4] for v in lower_humps])
    lower_humps_max = np.max([v[4] for v in lower_humps])
    lower_humps_min = np.min([v[4] for v in lower_humps])

    upper_humps_width_median = np.median([v[5] for v in upper_humps])
    upper_humps_width_mean = np.mean([v[5] for v in upper_humps])
    upper_humps_width_max = np.max([v[5] for v in upper_humps])
    upper_humps_width_min = np.min([v[5] for v in upper_humps])
    lower_humps_width_median = np.median([v[5] for v in lower_humps])
    lower_humps_width_mean = np.mean([v[5] for v in lower_humps])
    lower_humps_width_max = np.max([v[5] for v in lower_humps])
    lower_humps_width_min = np.min([v[5] for v in lower_humps])

    lower_humps_avg_distance = []
    for idx, val in enumerate(lower_humps):
        if 0 < idx < len(lower_humps):
            lower_humps_avg_distance.append(val[2] - lower_humps[idx-1][2])
    lower_humps_median_distance = np.median(lower_humps_avg_distance)
    lower_humps_avg_distance = np.mean(lower_humps_avg_distance)
    lower_humps_max_distance = np.max(lower_humps_avg_distance)
    lower_humps_min_distance = np.min(lower_humps_avg_distance)

    upper_humps_avg_distance = []
    for idx, val in enumerate(upper_humps):
        if 0 < idx < len(upper_humps):
            upper_humps_avg_distance.append(val[2] - upper_humps[idx - 1][2])

    upper_humps_median_distance = np.median(upper_humps_avg_distance)
    upper_humps_avg_distance = np.mean(upper_humps_avg_distance)
    upper_humps_max_distance = np.max(upper_humps_avg_distance)
    upper_humps_min_distance = np.min(upper_humps_avg_distance)

    number_of_lower_humps = len(lower_humps)
    number_of_upper_humps = len(upper_humps)

    dict_to_write = {}

    dict_to_write[f"name"] = name
    dict_to_write[f"day"] = day


    if not split_humps:
        dict_to_write[f"length_of_sleep_in_minutes"] = data_length
        dict_to_write[f"data_length_bigger"] = data_length_bigger
        dict_to_write[f"percentage_of_bigger"] = percentage_of_bigger
        dict_to_write[f"avg_bigger_values"] = avg_bigger_values
        dict_to_write[f"max_bigger_values"] = max_bigger_values
        dict_to_write[f"min_bigger_values"] = min_bigger_values
        dict_to_write[f"median_length_between_bigger"] = median_length_between_bigger
        dict_to_write[f"avg_length_between_bigger"] = avg_length_between_bigger
        dict_to_write[f"max_length_between_bigger"] = max_length_between_bigger
        dict_to_write[f"min_length_between_bigger"] = min_length_between_bigger

    dict_to_write[f"upper_humps_median"] = upper_humps_median
    dict_to_write[f"upper_humps_mean"] = upper_humps_mean
    dict_to_write[f"upper_humps_max"] = upper_humps_max
    dict_to_write[f"upper_humps_min"] = upper_humps_min
    dict_to_write[f"upper_humps_width_median"] = upper_humps_width_median
    dict_to_write[f"upper_humps_width_mean"] = upper_humps_width_mean
    dict_to_write[f"upper_humps_width_max"] = upper_humps_width_max
    dict_to_write[f"upper_humps_width_min"] = upper_humps_width_min
    dict_to_write[f"upper_humps_median_distance"] = upper_humps_median_distance
    dict_to_write[f"upper_humps_avg_distance"] = upper_humps_avg_distance
    dict_to_write[f"upper_humps_max_distance"] = upper_humps_max_distance
    dict_to_write[f"upper_humps_min_distance"] = upper_humps_min_distance
    dict_to_write[f"lower_humps_median"] = lower_humps_median
    dict_to_write[f"lower_humps_mean"] = lower_humps_mean
    dict_to_write[f"lower_humps_max"] = lower_humps_max
    dict_to_write[f"lower_humps_min"] = lower_humps_min
    dict_to_write[f"lower_humps_width_median"] = lower_humps_width_median
    dict_to_write[f"lower_humps_width_mean"] = lower_humps_width_mean
    dict_to_write[f"lower_humps_width_max"] = lower_humps_width_max
    dict_to_write[f"lower_humps_width_min"] = lower_humps_width_min
    dict_to_write[f"lower_humps_max_distance"] = lower_humps_max_distance
    dict_to_write[f"lower_humps_min_distance"] = lower_humps_min_distance
    dict_to_write[f"lower_humps_median_distance"] = lower_humps_median_distance
    dict_to_write[f"lower_humps_avg_distance"] = lower_humps_avg_distance
    dict_to_write[f"number_of_lower_humps"] = number_of_lower_humps
    dict_to_write[f"number_of_upper_humps"] = number_of_upper_humps
    dict_to_write[f"number_of_close_big_humps"] = close_big_humps_counter
    dict_to_write[f"first_big_hump_length"] = first_big_hump_length
    dict_to_write[f"last_big_hump_length"] = last_big_hump_length

    for key, value in dict_to_write.items():
        if pd.isna(value) is True:
            dict_to_write[key] = 0
    return dict_to_write


def calculate_dimensions(number):
    width = 1
    height = 1

    iteration = 0

    while width * height < number:
        if iteration == 0:
            iteration = 1
            width += 1
        else:
            iteration = 0
            height += 1

    return width, height


def plot_characteristics(dir_path, outdir):
    """Plots the characteristics"""
    for _file in os.listdir(dir_path):
        if _file.endswith("characteristics.csv"):
            full_df = pd.read_csv(f"{dir_path}/{_file}")

            names = full_df.name.unique().tolist()

            columns = full_df.columns
            columns = [c for c in columns if c != "name" and c != "day" and not c.startswith("data_length")]

            for name in names:
                print(f"{name}!")
                df = full_df[full_df["name"] == name]
                days = df.day.unique().tolist()
                avg_df = df[df["day"] == 0]
                avg_df_without_0 = df[df["day"] != 0]

                WIDTH, HEIGHT = calculate_dimensions(len(columns))
                subplot_to_hide = WIDTH * HEIGHT - len(columns)

                fig, AXESES = plt.subplots(WIDTH, HEIGHT, figsize=(WIDTH*10, HEIGHT*5), dpi=50, facecolor="white", edgecolor="k")

                global_index = 0
                _days = [str(d) if d != 0 else "Aggregated" for d in days ]

                colors = []
                for d in days:
                    colors.append("blue")
                colors[len(colors) - 1] = "red"

                for AX in AXESES:
                    for i_idx, ax in enumerate(AX):
                        if global_index < len(columns):
                            ax.set_title(f"{name}")
                            ax.set_ylabel(f"{columns[global_index]}")
                            ax.set_xticks(np.arange(0, len(days), 1))
                            ax.set_xlabel(f'Day')
                            y_list = []

                            for d in days:
                                _temp_df = df[df["day"] == d]
                                y_list.append(_temp_df[columns[global_index]].values.tolist())
                            y_list = [y[0] for y in y_list]
                            l1 = ax.bar(_days, y_list, color=colors)


                        else:
                            ax.axis('off')
                        global_index += 1

                fig.tight_layout()
                Path(f"{outdir}/barplots_tied").mkdir(parents=True, exist_ok=True)
                plt.savefig(dpi=150, fname=f"{outdir}/barplots_tied/{name}_barplot.png")
                plt.cla()
                plt.clf()
                plt.close()
                for c in columns:
                    Path(f"{outdir}/barplots/{c}").mkdir(parents=True, exist_ok=True)

                    ax = sns.barplot(data=df, x="day", y=c,)
                    plt.savefig(dpi=300, fname=f"{outdir}/barplots/{c}/{name}_barplot_{c}.png")
                    plt.close()


def calculate_zcm_characteristics_others_above_limit(dir_path,outdir, additional_name: str="", additional_filename: str="", split_humps=False, ZCM_THRESHOLD=500, LIMIT=239):
    "Calculates zcm characteristics for the other datasets not for ours!"
    list_to_write = []
    # dir_path = "I:\\Munka\\Elso\\tovabbi_csvk\\psykose\\control"

    filtered_days_path = "I:\Munka\Elso\project\RAW_VALUES\RAW\proper_raw_days.csv"
    filtered_days_df = pd.read_csv(filtered_days_path)

    for _file in os.listdir(dir_path):
        print(f"{dir_path}/{_file} is in the making! {split_humps}")
        if _file.endswith(".csv"):
            name = additional_name + "_" + _file.split(".")[0]
            df = pd.read_csv(f"{dir_path}/{_file}")
            timestamps = df.timestamp.values.tolist()
            #zcm_values = df["activity"].tolist()


            f_name = "".join(name[1:6])
            f_d_list = filtered_days_df[f_name].values.tolist()
            f_d_list = [int(d) for d in f_d_list if isnan(d) == False]
            zcm_values = []
            for fd in f_d_list:
                asd = df["zcm_value"].tolist()[(fd-1)*1440: fd*1440]
                for dv in asd:
                    zcm_values.append(dv)

            zcm_data_aggregated = zcm_helper.aggregate_zcm_values(zcm_values, 5, 5)

            ZCM_THRESHOLD = 5
            zcm_to_plot, constr_list = zcm_helper._zcm_filter(zcm_data_aggregated, ZCM_THRESHOLD)
            zcm_to_plot_targets = zcm_helper._get_all_zcm_target(zcm_to_plot, ZCM_THRESHOLD, 0, LIMIT, True)
            zcm_values_conjugated = []
            if zcm_to_plot_targets:
                for target in zcm_to_plot_targets:
                    try:
                        if target[1] < 70000:
                            zcm_to_plot_temp = zcm_to_plot[target[2] - target[1] + 1:target[2] + 1]
                            timestamp = timestamps[target[2] - target[1] + 1]
                            zcm_to_plot_ten_percent = len(zcm_to_plot_temp) // 10
                            zcm_data_copy = zcm_to_plot_temp[zcm_to_plot_ten_percent: len(zcm_to_plot_temp) - zcm_to_plot_ten_percent]
                            return_dict = get_characteristics(zcm_data_copy, name, timestamp, split_humps)
                            return_dict["zcm_threshold"] = ZCM_THRESHOLD
                            return_dict["timestamp_beginning"] = return_dict.pop("day")
                            list_to_write.append(return_dict)
                            for val in zcm_data_copy:
                                zcm_values_conjugated.append(val)
                    except:
                        continue
                    #if target[1] > 600 and target[1] < 700:
                        #switch_list = zcm_helper._get_switchlist(zcm_data_copy, threshold=ZCM_THRESHOLD)
                        #plot_shit(zcm_data_copy, switch_list, timestamp, name)


                return_dict_ = get_characteristics(zcm_values_conjugated, name, 0, split_humps)
                return_dict_["timestamp_beginning"] = return_dict_.pop("day")
                return_dict_["zcm_threshold"] = ZCM_THRESHOLD

                def make_avg(c_key):
                    dl = return_dict_[c_key]
                    return_dict_[c_key] = dl / len(zcm_to_plot_targets)

                make_avg("number_of_lower_humps")
                make_avg("number_of_upper_humps")
                make_avg("number_of_close_big_humps")
                list_to_write.append(return_dict_)

    for di in list_to_write:
        print(di)
    headers = []
    for _dict in list_to_write:
        for key, value in _dict.items():
            headers.append(key)
        break
    split_humps_str = "_quartile" if split_humps else ""
    Path(f"{outdir}").mkdir(parents=True, exist_ok=True)
    with open(f"{outdir}/characteristics_2_{additional_filename}_{split_humps_str}_ver2.csv", 'w',
              newline='') as csvfile:
        writer = csv.DictWriter(csvfile, fieldnames=headers)
        writer.writeheader()
        writer.writerows(list_to_write)

    df = pd.read_csv(f"{outdir}/characteristics_2_{additional_filename}_{split_humps_str}_ver2.csv")

    names = df.name.unique()

    full_df = pd.DataFrame()

    for n in names:
        _temp_df = df[df["name"] == n]

        fbhl = _temp_df["first_big_hump_length"].tolist()
        if len(fbhl) > 1:
            del fbhl[-1]
            last = sum(fbhl) / len(fbhl)
            fbhl.append(last)
            _temp_df["first_big_hump_length"] = fbhl

        lbhl = _temp_df["last_big_hump_length"].tolist()
        if len(lbhl) > 1:
            del lbhl[-1]
            last = sum(lbhl) / len(lbhl)
            lbhl.append(last)
            _temp_df["last_big_hump_length"] = lbhl

        if full_df.shape[0] > 0:
            full_df = pd.concat([full_df, _temp_df], axis=0)
        else:
            full_df = _temp_df

    full_df.to_csv(f"{outdir}/characteristics_2_{additional_filename}_{split_humps_str}_ver2.csv")


def calculate_zcm_characteristics_others(dir_path,outdir, additional_name: str="", additional_filename: str="", split_humps=False, ZCM_THRESHOLD=500):
    "Calculates zcm characteristics for the other datasets not for ours!"
    list_to_write = []
    #dir_path = "I:\\Munka\\Elso\\tovabbi_csvk\\psykose\\control"
    for _file in os.listdir(dir_path):
        print(f"{dir_path}/{_file} is in the making! {split_humps}")
        if _file.endswith(".csv"):
            name = additional_name + "_" +  _file.split(".")[0]
            df = pd.read_csv(f"{dir_path}/{_file}")
            days = df.date.unique().tolist()
            zcm_values_conjugated = []

            for day in days:
                filtered_df = df[df["date"] == day]
                zcm_data_copy = copy.deepcopy(filtered_df["activity"])
                zcm_data_copy = zcm_helper.aggregate_zcm_values(zcm_data_copy.tolist(), 5, 5)
                try:
                    zcm_to_plot, constr_list = zcm_helper._zcm_filter(zcm_data_copy, ZCM_THRESHOLD, )
                    zcm_to_plot_target = zcm_helper._get_longest_zcm_target(zcm_to_plot, ZCM_THRESHOLD)
                    zcm_to_plot = zcm_to_plot[zcm_to_plot_target[2] - zcm_to_plot_target[1] + 1:zcm_to_plot_target[2] + 1]

                    zcm_to_plot_ten_percent = len(zcm_to_plot) // 10
                    zcm_data_copy = zcm_to_plot[zcm_to_plot_ten_percent: len(zcm_to_plot) - zcm_to_plot_ten_percent]

                    return_dict = get_characteristics(zcm_data_copy, name, day, split_humps)
                    return_dict["zcm_threshold"] = ZCM_THRESHOLD
                    list_to_write.append(return_dict)
                    #switch_list = zcm_helper._get_switchlist(zcm_data_copy, threshold=ZCM_THRESHOLD)
                    # plot_shit(zcm_data_copy, switch_list, day, name)
                except:
                    continue


                for val in zcm_data_copy:
                    zcm_values_conjugated.append(val)

            return_dict_ = get_characteristics(zcm_values_conjugated, name, 0, split_humps)
            def make_avg(c_key):
                dl = return_dict_[c_key]
                return_dict_[c_key] = dl/len(days)

            make_avg("number_of_lower_humps")
            make_avg("number_of_upper_humps")
            make_avg("number_of_close_big_humps")
            list_to_write.append(return_dict_)

    headers = []
    for _dict in list_to_write:

        for key, value in _dict.items():
            headers.append(key)
        break
    split_humps_str = "_quartile" if split_humps else ""
    Path(f"{outdir}").mkdir(parents=True, exist_ok=True)
    with open(f"{outdir}/characteristics_2_{additional_filename}_{split_humps_str}.csv", 'w',
              newline='') as csvfile:
        writer = csv.DictWriter(csvfile, fieldnames=headers)
        writer.writeheader()
        writer.writerows(list_to_write)


    df = pd.read_csv(f"{outdir}/characteristics_2_{additional_filename}_{split_humps_str}.csv")

    names = df.name.unique()

    full_df = pd.DataFrame()

    for n in names:
        _temp_df = df[df["name"] == n]

        fbhl = _temp_df["first_big_hump_length"].tolist()
        if len(fbhl) > 1:
            del fbhl[-1]
            last = sum(fbhl)/len(fbhl)
            fbhl.append(last)
            _temp_df["first_big_hump_length"] = fbhl

        lbhl = _temp_df["last_big_hump_length"].tolist()
        if len(lbhl) > 1:
            del lbhl[-1]
            last = sum(lbhl) / len(lbhl)
            lbhl.append(last)
            _temp_df["last_big_hump_length"] = lbhl

        if full_df.shape[0] > 0:
            full_df = pd.concat([full_df, _temp_df], axis=0)
        else:
            full_df = _temp_df

    full_df.to_csv(f"{outdir}/characteristics_2_{additional_filename}_{split_humps_str}.csv")


def calculate_rhythym(timestamps, freq='D'):

    if freq == 'D':
        freq_ts = {t.floor(freq) for t in timestamps}
        timestamps2 = [t.floor(freq) for t in timestamps]
    elif freq == 'H':
        freq_ts = {t.floor(freq).hour for t in timestamps}
        timestamps2 = [t.floor(freq).hour for t in timestamps]
    else:
        print("Wrong 'freq' keyword!")
        return {}

    return_dict = {}
    for fr in freq_ts:
        counter = 0
        for t in timestamps2:
            if t == fr:
                counter += 1
        return_dict[str(fr)] = counter
    return return_dict

def calculate_rhythym_full_hour(timestamps, lengths, freq='D'):

    if freq == 'H':
        freq_ts = {t.floor(freq).hour for t in timestamps}
        timestamps2 = [t.floor(freq).hour for t in timestamps]
        return_dict = {}
        for i in range(24):
            return_dict[str(i)] = 0
    else:
        print("Wrong 'freq' keyword!")
        return {}

    for idx, ts in enumerate(timestamps2):
        len_hour = lengths[idx] // 60
        for fr in freq_ts:
            if fr == ts:
                num = return_dict[str(fr)]
                num += 1
                return_dict[str(fr)] = num

                if len_hour > 0:
                    h_counter = 0
                    while h_counter != len_hour:
                        h_counter += 1
                        new_h = fr + h_counter
                        new_h = new_h if new_h < 24 else new_h - 24
                        num = return_dict[str(new_h)]
                        num += 1
                        return_dict[str(new_h)] = num
    return return_dict
def count_sleep_cycles():

    df1 = pd.read_csv(f"OTHER_DATASETS/DEPRESJON_FEATURES/condition/characteristics_2_depresjson_condition__ver2.csv")
    df2 = pd.read_csv(f"OTHER_DATASETS/PSYKOSE_FEATURES/patient/characteristics_2_psykose_patient__ver2.csv")
    df3 = pd.read_csv(f"OTHER_DATASETS/PSYKOSE_FEATURES/control/characteristics_2_psykose_control__ver2.csv")
    df = pd.DataFrame(pd.concat([df1, df2, df3], axis=0))

    df = df[df["timestamp_beginning"] != "0"]
    names = df.name.unique().tolist()
    LIST_TO_WRITE = []
    KEYS_TO_WRITE = []
    for name in names:
        print(name)
        temp_df = df[df["name"] == name]
        timestamps = temp_df["timestamp_beginning"].values.tolist()
        timestamps = [pd.to_datetime(t) for t in timestamps]
        sleep_lengths = temp_df['length_of_sleep_in_minutes'].values.tolist()
        sleep_lengths = [int(k) for k in sleep_lengths]


        ###########################################################
        #calculate how many times patient slept each day - probably not needed
        day_dict = calculate_rhythym(timestamps, "D")

        ###########################################################
        # calculate how many times patient slept each hour
        hour_dict = calculate_rhythym_full_hour(timestamps, sleep_lengths, "H")


        #calculate sleep timedelta features
        tsl = [(timestamps[i], sleep_lengths[i]) for i in range(len(timestamps))]
        tsl.sort(key=lambda e: e[0])
        timestamps_differences = [(tsl[i+1][0] - (tsl[i][0] + pd.Timedelta(seconds=tsl[i][1]))).total_seconds() for i in
                                  range(len(timestamps) - 1)]
        avg_ts_difference = round(sum(timestamps_differences) / len(timestamps_differences), 0)
        std_ts_difference = round(np.std(timestamps_differences), 3)
        median_ts_difference = round(np.median(timestamps_differences), 3)

        dict_to_write = {}
        dict_to_write["name"] = name

        #dict_to_write = dict(dict_to_write, **day_dict)
        #dict_to_write.update(dict_to_write)
        dict_to_write = dict(dict_to_write, **hour_dict)
        dict_to_write.update(dict_to_write)

        dict_to_write['avg_diff_between_sleeps_sec'] = avg_ts_difference
        dict_to_write['std_diff_between_sleeps_sec'] = std_ts_difference
        dict_to_write['median_diff_between_sleeps_sec'] = median_ts_difference

        LIST_TO_WRITE.append(dict_to_write)

        for key, item in dict_to_write.items():
            if key not in KEYS_TO_WRITE:
                KEYS_TO_WRITE.append(key)

    #so each dict will contain the same keys, if it didn't contain previously then it's value will be 0
    for dic in LIST_TO_WRITE:
        for _k in KEYS_TO_WRITE:
            if _k not in dic.keys():
                dic[_k] = 0

    #sort the keys so the hours are the first
    KEYS_TO_WRITE_SORTED = []
    counter = 0
    for _k in copy.deepcopy(KEYS_TO_WRITE):
        counter += 1
        try:
            if _k == "name":
                KEYS_TO_WRITE.remove(_k)
            else:
                KEYS_TO_WRITE_SORTED.append(int(_k))
                KEYS_TO_WRITE.remove(_k)
        except:
            continue
    KEYS_TO_WRITE_SORTED.sort()
    KEYS_TO_WRITE_SORTED = [str(k) for k in KEYS_TO_WRITE_SORTED]
    KEYS_TO_WRITE_SORTED = KEYS_TO_WRITE_SORTED + KEYS_TO_WRITE
    KEYS_TO_WRITE_SORTED.insert(0, "name")

    Path(f"OTHER_DATASETS/sleep_features").mkdir(parents=True, exist_ok=True)
    with open(f"OTHER_DATASETS/sleep_features/full_sleep_cycles.csv", 'w', newline='') as csvfile:
        writer = csv.DictWriter(csvfile, fieldnames=KEYS_TO_WRITE_SORTED)
        writer.writeheader()
        writer.writerows(LIST_TO_WRITE)
