# Supplementary material for: The two ends of the spectrum: comparing chronic schizophrenia and premorbid latent schizotypy by actigraphy
Source: BMC Psychiatry. 2025 May 24;25:531. doi: 10.1186/s12888-025-06971-5 (PMC12102934; doi:10.1186/s12888-025-06971-5)
Supplement: Supplementary file 1 — Supplementary Material 1. The article has several additional parts sourced in the Supplementary Material. There is provided further information about data collection and processing, machine learning algorithms, and other program codes, and more details about the findings [file 12888_2025_6971_MOESM1_ESM.zip › Supplementary Materials/codes/cliques/corr_clustering.py]

from itertools import combinations
import pandas as pd
import numpy as np
import csv
from pathlib import Path
import sys
import networkx as nx


def make_corr(df_path, date_str, min_lim, max_lim, step_lim, cc=2, outdir="dep/slctd"):
    """
    Calculates correlation matrix (lower triangular part) below <limits> for the make_cliques function.
    :param df_path: .csv to calculate the filtered corr_matrix from
    :param date_str: String to differentiate the result file. It is used for file naming purposes only.
    :param min_lim: Minimum limit for the values in the corr matrix.
    :param max_lim: Maximum limit for the values in the corr matrix.
    :param step_lim: Stepping limit. Used for the for loop.
    For example if set_limit is set to 50,
    then it calculates all the correlations at every 0.05 limit between min_lim, max_lim.
    :param cc: Which class' values to keep besides the one labeled 0.
    :param outdir: Directory to write the result files.
    :return: None
    """
    """This script searches for all the cliques in a heatmap of features."""

    classes_to_drop = ["id", "class", "name", "group", "Unnamed: 0", 'timestamp_beginning', 'zcm_threshold', "wake_time"]

    df = pd.read_csv(df_path)
    #df = df[(df["name"].str[5] == "1") | (df["name"].str[5] == cc)]
    df = df[(df["class"] == 1) | (df["class"] == cc)]
    columns = df.columns

    for cla in classes_to_drop:
        if cla in columns:
            df.drop([cla], inplace=True, axis=1)

    #scaler = RobustScaler()
    #df[df.columns] = scaler.fit_transform(df[df.columns])
    print(df)
    columns = df.columns
    corr_matrix = abs(df[columns].corr())
    #plt.figure(figsize=[12,10])
    #sns.heatmap(corr_matrix, linewidth=0.3)

    corr_matrix.to_csv(f"korr_matrix{date_str}.csv")
    columns = df.columns.tolist()
    corr_values = corr_matrix.values.tolist()
    indexes_below_limit = []

    for lim in range(min_lim, max_lim, step_lim):
        limit = round(lim/1000, 2)
        for i in range(1, len(corr_values)):
            for j in range(0, i):
                if corr_values[i][j] < limit:
                    dict_to_append = {"col1": columns[i], "col2": columns[j], "value": corr_values[i][j], "limit": str(round(limit, 2))}
                    indexes_below_limit.append(dict_to_append)

    Path(f"{outdir}").mkdir(parents=True, exist_ok=True)
    with open(f"{outdir}/slctd_correlation_{date_str}.csv", 'w', newline='') as csvfile:
        writer = csv.DictWriter(csvfile, fieldnames=["col1", "col2", "value", "limit"])
        writer.writeheader()
        writer.writerows(indexes_below_limit)


def make_corr2(df_path, date_str, min_lim, max_lim, step_lim,  outdir=r"I:\Munka\Masodik\eeg_munka\characteristics\sajat_absolute\smoothed\filtered_corr_matrices\corr_matrices"):
    """
    Calculates correlation matrix (lower triangular part) below <limits> for the make_cliques function. Use this, if the .csv at @df_path is a corr matrix itself.
    :param df_path: .csv to calculate the filtered corr_matrix from
    :param date_str: String to differentiate the result file. It is used for file naming purposes only.
    :param min_lim: Minimum limit for the values in the corr matrix.
    :param max_lim: Maximum limit for the values in the corr matrix.
    :param step_lim: Stepping limit. Used for the for loop.
    For example if set_limit is set to 50,
    then it calculates all the correlations at every 0.05 limit between min_lim, max_lim.
    :param outdir: Directory to write the result files.
    :return: None
    """
    classes_to_drop = ["id", "class", "name", "group", "Unnamed: 0", 'timestamp_beginning', 'zcm_threshold', ]

    df = pd.read_csv(df_path, index_col=0)
    columns = df.columns
    for cla in classes_to_drop:
        if cla in columns:
            df.drop([cla], inplace=True, axis=1)
            df.drop([cla], inplace=True, axis=0)


    corr_matrix = df

    corr_matrix.to_csv(f"korr_matrix{date_str}.csv")
    columns = df.columns.tolist()
    corr_values = corr_matrix.values.tolist()
    indexes_below_limit = []

    for lim in range(min_lim, max_lim, step_lim):
        limit = round(lim / 1000, 2)
        for i in range(1, len(corr_values)):
            for j in range(0, i):
                if corr_values[i][j] < limit:
                    dict_to_append = {"col1": columns[i], "col2": columns[j], "value": corr_values[i][j],
                                      "limit": str(round(limit, 2))}
                    indexes_below_limit.append(dict_to_append)
    print(len(indexes_below_limit))
    Path(f"{outdir}").mkdir(parents=True, exist_ok=True)
    with open(f"{outdir}/slctd_correlation_{date_str}.csv", 'w', newline='') as csvfile:
        writer = csv.DictWriter(csvfile, fieldnames=["col1", "col2", "value", "limit"])
        writer.writeheader()
        writer.writerows(indexes_below_limit)


def get_disjunct_cliques(cliques):
    disjunkt_klikks = []

    for cg in sorted(cliques, key=len, reverse=True):
        if not disjunkt_klikks:
            disjunkt_klikks.append(set(cg))
        else:
            for dkl in disjunkt_klikks:
                if set(cg).issubset(dkl):
                    break
            else:
                disjunkt_klikks.append(set(cg))

    disjunkt_klikks = [list(d) for d in disjunkt_klikks]
    return disjunkt_klikks

def make_cliques(corr_df, date_str, min_clique, max_clique, outdir="dep/slctd/cliques"):
    #_df = _df[(_df["limit"] >= 0.4) & (_df["limit"] <= 0.6)]

    dfs = [corr_df[corr_df["limit"] == x] for x in corr_df.limit.unique().tolist()]

    headers = []
    list_to_write = []
    klikks_to_append = []

    for df in dfs:
        print(df)
        weights_dict = {}

        limit = df.limit.unique().tolist()[0]
        edges = pd.DataFrame({
            "source": df.col1.values,
            "target": df.col2.values,
            "weight": df.value.values,
        }
        )
        #####################

        # megnézni, hogy egy csúcsból ellehet-e jutni minden másik csúcsba
        csucsok = set(edges.source.values)
        csucsok.update(set(edges.target.values))
        csucsok = list(csucsok)
        talalt_csucsok = [csucsok[0]]
        sources = edges.source.values.tolist()
        targets = edges.target.values.tolist()

        index = 0

        while index < len(csucsok):
            try:
                cs = talalt_csucsok[index]
                for z1, z2 in zip(sources,targets):
                    if z1 == cs:
                        if z2 not in talalt_csucsok:
                            talalt_csucsok.append(z2)
                    elif z2 == cs:
                        if z1 not in talalt_csucsok:
                            talalt_csucsok.append(z1)
                index += 1
            except:
                break


        ######################
        if len(csucsok) == len(talalt_csucsok):

            G = nx.from_pandas_edgelist(edges, edge_attr=True)

            complete_graphs = [g for g in nx.enumerate_all_cliques(G) if len(g) > 2]
            print(f"összesen: {len(complete_graphs)}\n eloszlás:")
            klikks = []

            for _num_ in range(min_clique, max_clique):
                print(f"{_num_} -> {len([g for g in complete_graphs if len(g) == _num_])}")
                klikks.append(len([g for g in complete_graphs if len(g) == _num_]))

            klikks_to_append.append({"limit": limit,"data":klikks})
            print()


            disjunct_graphs = get_disjunct_cliques(complete_graphs)

            print("Diszjunkt klikkek: ")
            for _num_ in range(min_clique, max_clique):
                print(f"{_num_} -> {len([g for g in disjunct_graphs if len(g) == _num_])}")

            for g in disjunct_graphs:
                combs = combinations(g, 2)
                weights = []
                for c in combs:
                    if f"{c[0]}_{c[1]}" not in weights_dict.keys() and f"{c[1]}_{c[0]}" not in weights_dict.keys():
                        for index, row in edges.iterrows():
                            if (row["source"] == c[0] and row["target"] == c[1]) or (row["source"] == c[1] and row["target"] == c[0]):
                                if row["source"] == c[0] and row["target"] == c[1]:
                                    weights_dict[f"{c[0]}_{c[1]}"] = row["weight"]
                                elif row["source"] == c[1] and row["target"] == c[0]:
                                    weights_dict[f"{c[1]}_{c[0]}"] = row["weight"]
                                weights.append(row["weight"])
                    else:
                        if f"{c[0]}_{c[1]}" in weights_dict.keys():
                            weights.append(weights_dict[f"{c[0]}_{c[1]}"])
                        elif f"{c[1]}_{c[0]}" in weights_dict.keys():
                            weights.append(weights_dict[f"{c[1]}_{c[0]}"])
                max_weight = max(weights)
                min_weight = min(weights)
                avg_weight = np.mean(weights)
                std_weight = np.std(weights)

                dict_to_write = {}
                dict_to_write["limit"] = limit
                dict_to_write["feature"] = g
                dict_to_write["weights"] = weights
                dict_to_write["max_weight"] = max_weight
                dict_to_write["min_weight"] = min_weight
                dict_to_write["avg_weight"] = avg_weight
                dict_to_write["std_weight"] = std_weight
                dict_to_write["clique_length"] = len(g)
                list_to_write.append(dict_to_write)
        else:
            print(f"{limit} not general graph!!!")

    headers.append("feature")
    headers.append("weights")
    headers.append("max_weight")
    headers.append("min_weight")
    headers.append("avg_weight")
    headers.append("std_weight")
    headers.append("clique_length")
    headers.append("limit")
    Path(f"{outdir}").mkdir(parents=True, exist_ok=True)
    with open(f"{outdir}/slctd_cliques_length_{date_str}.csv", 'w', newline='') as csvfile:
        writer = csv.DictWriter(csvfile, fieldnames=headers)
        writer.writeheader()
        writer.writerows(list_to_write)


if __name__ == "__main__":

    """
    Calculates the correlation matrix use make_corr2() if the .csv at @df_path is a corr matrix itself.
    Then it calculates the cliques between min_lim and max_lim at every step_lim.
    For exmaple: min_lim == 200, max_lim == 301, step_lim == 50 then it calculates the cliques for limit 0.2, 0.25, 0.3
    """


    filepath = r"path_of_csv/for/data"
    #files = [f for f in os.listdir(dirpath)]

    fn = filepath.split("\\")[-1]

    #might need to change this, depends on the filepath
    strname = "_".join(fn.split("_")[0:3])
    print(strname)

    date_str = strname + "_20230829" #for example

    #which class to compare
    cc = 2

    #divided by 1000  so  min_lim = 150 /1000  -> 0.15
    min_lim = 150
    max_lim = 200
    step_lim = 50

    corr_dirpath = r"Elso\random\replaced"
    make_corr(f"{filepath}", date_str, min_lim, max_lim, step_lim, 3, outdir=r"Elso\random\replaced\slctd")
    corr_df = pd.read_csv(f"{corr_dirpath}\\slctd\\slctd_correlation_nrv_newest.csv_20230810.csv")
    print("make_cliques has started!")
    make_cliques(corr_df, date_str, 3, 10, outdir=r"Elso\random\replaced\cliques")


    sys.exit()
