# Supplementary material for: The two ends of the spectrum: comparing chronic schizophrenia and premorbid latent schizotypy by actigraphy
Source: BMC Psychiatry. 2025 May 24;25:531. doi: 10.1186/s12888-025-06971-5 (PMC12102934; doi:10.1186/s12888-025-06971-5)
Supplement: Supplementary file 1 — Supplementary Material 1. The article has several additional parts sourced in the Supplementary Material. There is provided further information about data collection and processing, machine learning algorithms, and other program codes, and more details about the findings [file 12888_2025_6971_MOESM1_ESM.zip › Supplementary Materials/codes/raw_values/filter_3axis.py]

import seaborn as sns
import matplotlib.pyplot as plt
import csv
import os
from pathlib import Path
import datetime
import CK.cole_kripke_calculator as ckc
import pandas as pd
import numpy as np
import sys
from scipy.signal import butter, lfilter


pd.set_option('display.width', 300)
np.set_printoptions(linewidth=300)
pd.set_option('display.max_columns',300)

"""10 measurement / sec == 10Hz == 864.000 / day"""
periods_number = 864000
dir_path = ":\Munka\\CSVk\\full_raw\\full_raw\\CSVK\\TOVABBI"
dir_path2 = "..\\..\\jupyter_notebook\\aggregalt\\Aggregált"
dir_path3 = "ZCM/Values3"
frequency = "100ms"
_start_date = "01/01/2020" # dummy data
_uuid = "IdontHaveOne"  #dummy data
_format = "Pandas"

def butter_bandpass(lowcut, highcut, fs, order=5):
    nyq = 0.5 * fs
    low = lowcut / nyq
    high = highcut / nyq
    b, a = butter(order, [low, high], btype='bandpass')
    return b, a

def butter_bandpass_filter(data, lowcut, highcut, fs, order=5):
    b, a = butter_bandpass(lowcut, highcut, fs, order=order)
    y = lfilter(b, a, data)
    return y

def get_butter_bandpass(data, order=5,fs = 10,lowcut = 0.25,highcut = 2.5):

    y = butter_bandpass_filter(data, lowcut, highcut, fs, order=order)
    return y


def make_bandpassed_raws():
    """
    This function filter the raw 3-axis datas' beginning and end with 0-s to make a full day, based on the already existing aggregated 1-axis datas.
    
    :return: None
    """
    for file_agg in os.listdir(dir_path2):

        name = file_agg.split(".")[0]

        for _file_raw in os.listdir(dir_path):

            if _file_raw.startswith(name):
                with open(f"{dir_path2}/{name}.csv másolata.csv", 'r') as file:

                    print(f"{name}'s making has started!")

                    value_list = []  # concatenate each day's values
                    reader = csv.reader(file)

                    for index, row in enumerate(reader):
                        for value in row:
                            value_list.append(float(value))


                count_zeros_front = 0
                count_zeros_back = 0

                for v in value_list:
                    if v == 0:
                        count_zeros_front += 1
                    else:
                        break

                for v in reversed(value_list):
                    if v == 0:
                        count_zeros_back += 1
                    else:
                        break

                list_zeros_front = [0] * count_zeros_front
                list_zeros_back = [0] * count_zeros_back

                __temp_df = pd.read_csv(f"{dir_path}/{_file_raw}")
                _df_len = len(__temp_df["measurement_data_x"].tolist())

                measurement_data_x = list_zeros_front + __temp_df["measurement_data_x"].tolist() + list_zeros_back
                measurement_data_y = list_zeros_front + __temp_df["measurement_data_y"].tolist() + list_zeros_back
                measurement_data_z = list_zeros_front + __temp_df["measurement_data_z"].tolist() + list_zeros_back

                if len(measurement_data_x) == len(value_list):

                    measurement_lists = [measurement_data_x, measurement_data_y, measurement_data_z]

                    measurement_lists.append(get_butter_bandpass(measurement_data_x, 3))
                    measurement_lists.append(get_butter_bandpass(measurement_data_y, 3))
                    measurement_lists.append(get_butter_bandpass(measurement_data_z, 3))
                    print(len(value_list))
                    print(len(measurement_lists[3]))


                    with open(f"RAWS_FILTERED_PLUS_BANDPASS/{name}_raw_bandpass.csv", 'w', newline='') as csvfile:
                        writer = csv.DictWriter(csvfile,
                                                fieldnames=['x', 'y', 'z', 'x_filtered', 'y_filtered', 'z_filtered'])
                        writer.writeheader()


                    ch_len = len(measurement_data_x)//100

                    for idx in range(0, 200):
                        list_to_write = []
                        if idx * ch_len > len(measurement_data_x):
                            break

                        elif len(measurement_data_x) - (ch_len * idx) > ch_len:
                            for i in range(0, ch_len):
                                r_idx = idx * ch_len + i
                                dict_to_write = {"x": measurement_lists[0][r_idx], "y": measurement_lists[1][r_idx], "z": measurement_lists[2][r_idx],
                                                 "x_filtered": measurement_lists[3][r_idx], "y_filtered": measurement_lists[4][r_idx],
                                                 "z_filtered": measurement_lists[5][r_idx]}
                                list_to_write.append(dict_to_write)

                        elif len(measurement_data_x) - (ch_len * idx) <= ch_len:
                            for i in range(ch_len*idx, len(measurement_data_x)):
                                dict_to_write = {"x": measurement_lists[0][i], "y": measurement_lists[1][i],
                                                 "z": measurement_lists[2][i],
                                                 "x_filtered": measurement_lists[3][i],
                                                 "y_filtered": measurement_lists[4][i],
                                                 "z_filtered": measurement_lists[5][i]}
                                list_to_write.append(dict_to_write)

                        Path(f"RAWS_FILTERED_PLUS_BANDPASS").mkdir(parents=True, exist_ok=True)

                        with open(f"RAWS_FILTERED_PLUS_BANDPASS/{name}_raw_bandpass.csv", 'a', newline='') as csvfile:
                            writer = csv.DictWriter(csvfile, fieldnames=['x', 'y', 'z', 'x_filtered', 'y_filtered', 'z_filtered'])
                            writer.writerows(list_to_write)
                else:
                    print(f"{name} measurements doesn't have the same length!\n{len(measurement_data_x)=}\n{len(value_list)=}")

def make_bandpassed_raws2():
    """
    This function fills the raw 3-axis datas' beginning and end with 0-s to make a full day, based on the already existing aggregated 1-axis datas.
    These csvs are used to calculate the ZCM values.
    :return: None
    """
    for file_agg in os.listdir(dir_path2):

        name = file_agg.split(".")[0]

        for _file_raw in os.listdir(dir_path):

            if _file_raw.startswith(name):
                with open(f"{dir_path2}/{name}.csv másolata.csv", 'r') as file:

                    print(f"{name}'s making has started!")

                    value_list = []  # concatenate each day's values
                    reader = csv.reader(file)

                    for index, row in enumerate(reader):
                        for value in row:
                            value_list.append(float(value))


                count_zeros_front = 0
                count_zeros_back = 0

                for v in value_list:
                    if v == 0:
                        count_zeros_front += 1
                    else:
                        break

                for v in reversed(value_list):
                    if v == 0:
                        count_zeros_back += 1
                    else:
                        break

                list_zeros_front = [0] * count_zeros_front
                list_zeros_back = [0] * count_zeros_back

                __temp_df = pd.read_csv(f"{dir_path}/{_file_raw}")
                _df_len = len(__temp_df["measurement_data_x"].tolist())

                measurement_data_x = list_zeros_front + __temp_df["measurement_data_x"].tolist() + list_zeros_back
                measurement_data_y = list_zeros_front + __temp_df["measurement_data_y"].tolist() + list_zeros_back
                measurement_data_z = list_zeros_front + __temp_df["measurement_data_z"].tolist() + list_zeros_back

                if len(measurement_data_x) == len(value_list):

                    measurement_lists = [measurement_data_x, measurement_data_y, measurement_data_z]

                    measurement_lists.append(get_butter_bandpass(measurement_data_x, 3))
                    measurement_lists.append(get_butter_bandpass(measurement_data_y, 3))
                    measurement_lists.append(get_butter_bandpass(measurement_data_z, 3))
                    print(len(value_list))
                    print(len(measurement_lists[3]))


                    with open(f"RAWS_FILTERED_PLUS_BANDPASS/TOVABBI/{name}_raw_bandpass.csv", 'w', newline='') as csvfile:
                        writer = csv.DictWriter(csvfile,
                                                fieldnames=['x_filtered', 'y_filtered', 'z_filtered'])
                        writer.writeheader()


                    ch_len = len(measurement_data_x)//100

                    for idx in range(0, 200):
                        list_to_write = []
                        if idx * ch_len > len(measurement_data_x):
                            break

                        elif len(measurement_data_x) - (ch_len * idx) > ch_len:
                            for i in range(0, ch_len):
                                r_idx = idx * ch_len + i
                                dict_to_write = {
                                                 "x_filtered": measurement_lists[3][r_idx], "y_filtered": measurement_lists[4][r_idx],
                                                 "z_filtered": measurement_lists[5][r_idx]}
                                list_to_write.append(dict_to_write)

                        elif len(measurement_data_x) - (ch_len * idx) <= ch_len:
                            for i in range(ch_len*idx, len(measurement_data_x)):
                                dict_to_write = {
                                                 "x_filtered": measurement_lists[3][i],
                                                 "y_filtered": measurement_lists[4][i],
                                                 "z_filtered": measurement_lists[5][i]}
                                list_to_write.append(dict_to_write)

                        Path(f"RAWS_FILTERED_PLUS_BANDPASS/TOVABBI/").mkdir(parents=True, exist_ok=True)

                        with open(f"RAWS_FILTERED_PLUS_BANDPASS/TOVABBI/{name}_raw_bandpass.csv", 'a', newline='') as csvfile:
                            writer = csv.DictWriter(csvfile, fieldnames=['x_filtered', 'y_filtered', 'z_filtered'])
                            writer.writerows(list_to_write)
                else:
                    print(f"{name} measurements doesn't have the same length!\n{len(measurement_data_x)=}\n{len(value_list)=}")
