# Supplementary material for: The two ends of the spectrum: comparing chronic schizophrenia and premorbid latent schizotypy by actigraphy
Source: BMC Psychiatry. 2025 May 24;25:531. doi: 10.1186/s12888-025-06971-5 (PMC12102934; doi:10.1186/s12888-025-06971-5)
Supplement: Supplementary file 1 — Supplementary Material 1. The article has several additional parts sourced in the Supplementary Material. There is provided further information about data collection and processing, machine learning algorithms, and other program codes, and more details about the findings [file 12888_2025_6971_MOESM1_ESM.zip › Supplementary Materials/codes/zcm/sleep_wake.py]

import numpy as np
from pathlib import Path
import pandas as pd
import os
import seaborn as sns
import matplotlib.pyplot as plt
import ZCM.zcm_helper as zcm_helper
import ZCM.zcm_analyzer as zcm_analyzer
import copy, csv
from numpy import isnan
import datetime
import sys


def plot_sleep_wake_statuses(zcm_values, timestamps, name, switchlist, f_d_list, additional_str="", zcm_compared=[], COMPARE_STR=""):

    days = len(zcm_values)//1440
    if days < 2:
        return
    print(len(timestamps))
    print(days)
    print()
    _cl = zcm_helper._construct_list_from_switchlist(switchlist)

    fig, AXESES = plt.subplots(days, 1, figsize=(24, 2 * days), dpi=280,
                               facecolor="white",
                               edgecolor="k", )

    time_indexes = pd.date_range(start=timestamps[0], freq="1min",
                                 periods=1440)
    x_names = []
    for time in time_indexes:
        _time = str(time).split(" ")[1:]
        _time = ' '.join(t for t in _time)
        _time = _time[:5]
        x_names.append(_time)

    for d, AX in enumerate(AXESES):
        zcm_color = "-b" if (d+1) in f_d_list else "-g"
        zcm_to_plot = zcm_compared[d*1440: (d+1)*1440]
        cl = _cl[d*1440: (d+1)*1440]
        max_Y = max(zcm_to_plot)*0.9
        cl_to_plot = [max_Y if c == 1 else 0 for idx, c in enumerate(cl)]

        if d == 0:
            AX.set_title(f'{name}{COMPARE_STR}\n{timestamps[d].month}.{timestamps[d].day} ', ha='left', va="center",
                         position=(1, 3), rotation=-90, fontsize=15)
        else:
            AX.set_title(f'{timestamps[d].month}.{timestamps[d].day} ',
                         ha='left',
                         va="center", position=(1, 3), rotation=-90, fontsize=15)

        AX.set_ylabel(f'"ZCM Value')

        if d != len(AXESES) - 1:
            AX.set_xticks([])
            AX.set_xlabel("")
        else:
            AX.set_xticks(np.arange(0, len(x_names), 60))
            AX.set_xlabel(f'Time')

        plt.tight_layout()
        plt.subplots_adjust(right=0.95)
        AX.tick_params(axis="x", rotation=45)
        AX.tick_params(axis='both', which='major', labelsize=14)
        AX.tick_params(axis='both', which='minor', labelsize=8)

        if d == 0:
            AX.plot(x_names, zcm_to_plot, zcm_color, label="activity")
            AX.plot(x_names, cl_to_plot, 'r-', label="wake/sleep")
            fig.legend(loc='upper left')
        else:
            AX.plot(x_names, zcm_to_plot, zcm_color, label="activity")
            AX.plot(x_names, cl_to_plot, 'r-', label="wake/sleep")
    Path(f"ROUND2_WITH_OURS/plots/sleepwake/compared{COMPARE_STR}/").mkdir(parents=True, exist_ok=True)
    plt.savefig(f"ROUND2_WITH_OURS/plots/sleepwake/compared{COMPARE_STR}/{name}{additional_str}{COMPARE_STR}.png")
    plt.close()


def sleep_wake_cycles_iterative(dir_path, outdir, additional_name: str="",
                                                     additional_filename: str="",
                                                     split_humps=False, ZCM_THRESHOLD=500, LIMIT=239,  WTS=20, WTS2=90,
                                                     MODE_OR=False, L_WINDOW=20, R_WINDOW=20, PLOT=False,
                                                     COMPARE_STR="",):
    "Calculates zcm characteristics for the other datasets for szte data, filtered with 'good' days!"
    list_to_write = []


    filtered_days_path = "I:\Munka\Elso\project\RAW_VALUES\RAW\proper_raw_days.csv"
    filtered_days_df = pd.read_csv(filtered_days_path)

    for _file in os.listdir(dir_path):
        print(f"{dir_path}/{_file} is in the making! {split_humps}")
        if _file.endswith(".csv"):
            name = additional_name + "_" + _file.split(".")[0]
            df = pd.read_csv(f"{dir_path}/{_file}")
            timestamps = df.timestamp.values.tolist()

            f_name = "".join(name[1:6])
            f_d_list = filtered_days_df[f_name].values.tolist()
            f_d_list = [int(d) for d in f_d_list if isnan(d) == False]
            zcm_values = df["zcm_value"].tolist()
            zcm_values = zcm_helper.aggregate_zcm_values(zcm_values, 5, 5)


            zcm_values_compared = zcm_values

            original_switchlist = zcm_helper._get_switchlist(zcm_values, threshold=ZCM_THRESHOLD)

            ###
            if PLOT:
                timestamps_to_plot = [pd.to_datetime(t) for t in timestamps]
                timestamps_to_plot = [timestamps_to_plot[d * 1440] for d in range(len(timestamps)//1440)]
                plot_sleep_wake_statuses(zcm_values, timestamps_to_plot, f_name, original_switchlist, f_d_list, "_before")
            ###

            original_switchlist = zcm_helper._switchlist_smoother(original_switchlist, WTS, 1, 0, 0, MODE_OR=MODE_OR, OR_TARGET=1)
            original_switchlist = zcm_helper._switchlist_smoother(original_switchlist, WTS, 0, L_WINDOW, R_WINDOW)
            original_switchlist = zcm_helper._switchlist_smoother(original_switchlist, WTS2, 1, 0, 0, MODE_OR=MODE_OR,
                                                                  OR_TARGET=1)
            original_switchlist = zcm_helper._switchlist_smoother(original_switchlist, WTS2, 0, 0, 0, MODE_OR=MODE_OR,
                                                                  OR_TARGET=1)

            ###
            if PLOT:
                plot_sleep_wake_statuses(zcm_values, timestamps_to_plot, f_name, original_switchlist, f_d_list, "_after", zcm_values_compared, COMPARE_STR)
            ###

            original_constr_list = zcm_helper._construct_list_from_switchlist(original_switchlist)

            zcm_values_filtered = [] # list for each day's
            found_overlap = False
            overlap_index = 0
            for idx, fd in enumerate(f_d_list): #list of good days

                if not found_overlap or fd - f_d_list[idx-1] > 1: #if the current day is not the continuation of the previously analyzed day, or that day doesn't end with sleep
                    begin_index = (fd - 1) * 1440
                else:
                    begin_index = overlap_index + 1 #if the current day is the previously analyzed day's continuation and that day ended with sleep
                last_index = fd * 1440
                ix = 0
                while original_switchlist[ix][2] < last_index:
                    ix += 1
                if original_switchlist[ix][0] == 0: #if the day ends with sleep
                    last_index = original_switchlist[ix][2]
                    found_overlap = True
                    overlap_index = last_index
                else:
                    found_overlap = False

                zcm_values_filtered.append((zcm_values[begin_index: last_index],
                                            fd-1,
                                            begin_index, original_constr_list[begin_index: last_index],
                                            zcm_values_compared[begin_index: last_index]))


            timestamps = df.timestamp.values.tolist()
            for zcm_day_values in zcm_values_filtered:


                zcm_to_plot, constr_list = zcm_helper._zcm_filter(zcm_day_values[0], ZCM_THRESHOLD, given_constr_list=zcm_day_values[3])

                constr_list = [c for c in constr_list if c is not None]
                sw = zcm_helper._get_switchlist(constr_list, 1)

                zcm_to_plot_targets = zcm_helper._get_all_zcm_target(zcm_to_plot, ZCM_THRESHOLD, 0, LIMIT, False, given_switchlist=sw)
                if zcm_to_plot_targets:
                    for ind, target in enumerate(zcm_to_plot_targets):
                        try:
                            zcm_to_plot_temp = zcm_day_values[0][target[2] - target[1] + 1:target[2] + 1]
                            timestamp = timestamps[zcm_day_values[2] + (target[2] - target[1])]
                            zcm_to_plot_ten_percent = len(zcm_to_plot_temp) // 10
                            zcm_data_copy = zcm_to_plot_temp[zcm_to_plot_ten_percent: len(zcm_to_plot_temp) - zcm_to_plot_ten_percent]
                            return_dict = zcm_analyzer.get_characteristics(zcm_data_copy, name, timestamp, split_humps)
                            return_dict["zcm_threshold"] = ZCM_THRESHOLD
                            return_dict["sleep_to_wake_1"] = WTS
                            return_dict["wake_to_sleep_1"] = WTS
                            return_dict["left_window_1"] = L_WINDOW
                            return_dict["right_window_1"] = R_WINDOW
                            return_dict["sleep_to_wake_OR_1"] = WTS2
                            return_dict["wake_to_sleep_OR_1"] = WTS2
                            return_dict["timestamp_beginning"] = return_dict.pop("day")
                            list_to_write.append(return_dict)

                        except:
                            continue


    for di in list_to_write:
        print(di)
    headers = []
    for _dict in list_to_write:
        for key, value in _dict.items():
            headers.append(key)
        break
    split_humps_str = "_quartile" if split_humps else ""
    Path(f"{outdir}/adatvizsgalat").mkdir(parents=True, exist_ok=True)
    with open(f"{outdir}/adatvizsgalat/{additional_filename}{split_humps_str}_adatvizsgalat.csv", 'w',
              newline='') as csvfile:
        writer = csv.DictWriter(csvfile, fieldnames=headers)
        writer.writeheader()
        writer.writerows(list_to_write)


def sleep_wake_cycles_iterative2(dir_path, outdir, additional_name: str="",
                                                      additional_filename: str="",
                                                      split_humps=False, PIM_THRESHOLD=500, LIMIT=239, WTS=20, WTS2=90,
                                                      MODE_OR=False, L_WINDOW=20, R_WINDOW=20, PLOT=False):
    """Calculates pim characteristics for the other datasets for psykose!"""
    list_to_write = []

    for _file in os.listdir(dir_path):
        print(f"{dir_path}/{_file} is in the making! {split_humps}")
        if _file.endswith(".csv"):
            name = additional_name + "_" + _file.split(".")[0]
            df = pd.read_csv(f"{dir_path}/{_file}")
            timestamps = df.timestamp.values.tolist()
            pim_values = df["activity"].tolist()

            original_switchlist = zcm_helper._get_switchlist(pim_values, threshold=PIM_THRESHOLD)
            #Smoothes wake values
            original_switchlist = zcm_helper._switchlist_smoother(original_switchlist, WTS, 1, 0, 0, MODE_OR=True, OR_TARGET=1)
            #Smoothes sleep values
            original_switchlist = zcm_helper._switchlist_smoother(original_switchlist, WTS, 0, L_WINDOW, R_WINDOW)
            #Smoothes wake values
            original_switchlist = zcm_helper._switchlist_smoother(original_switchlist, WTS2, 1, 0, 0, MODE_OR=MODE_OR,
                                                                  OR_TARGET=1)
            #Smoothes sleep values
            original_switchlist = zcm_helper._switchlist_smoother(original_switchlist, WTS2, 0, 0, 0, MODE_OR=MODE_OR,
                                                                  OR_TARGET=1)

            original_constr_list = zcm_helper._construct_list_from_switchlist(original_switchlist)

            pim_to_plot, constr_list = zcm_helper._zcm_filter(pim_values, PIM_THRESHOLD,
                                                              given_constr_list=original_constr_list)

            constr_list = [c for c in constr_list if c is not None]
            sw = zcm_helper._get_switchlist(constr_list, 1)

            pim_to_plot_targets = zcm_helper._get_all_zcm_target(pim_to_plot, PIM_THRESHOLD, 0, LIMIT, False,
                                                                 given_switchlist=sw)
            if pim_to_plot_targets:
                for ind, target in enumerate(pim_to_plot_targets):
                    try:
                        pim_to_plot_temp = pim_to_plot[target[2] - target[1] + 1:target[2] + 1]
                        timestamp = timestamps[(target[2] - target[1] + 1)]
                        pim_to_plot_ten_percent = len(pim_to_plot_temp) // 10
                        pim_data_copy = pim_to_plot_temp[
                                        pim_to_plot_ten_percent: len(pim_to_plot_temp) - pim_to_plot_ten_percent]
                        return_dict = zcm_analyzer.get_characteristics(pim_data_copy, name, timestamp, split_humps)
                        return_dict["zcm_threshold"] = PIM_THRESHOLD
                        return_dict["sleep_to_wake_1"] = WTS
                        return_dict["wake_to_sleep_1"] = WTS
                        return_dict["left_window_1"] = L_WINDOW
                        return_dict["right_window_1"] = R_WINDOW
                        return_dict["sleep_to_wake_OR_1"] = WTS2
                        return_dict["wake_to_sleep_OR_1"] = WTS2
                        return_dict["timestamp_beginning"] = return_dict.pop("day")
                        list_to_write.append(return_dict)
                    except:
                        print("hiba")
                        pass

    for di in list_to_write:
        print(di)

    headers = []
    for _dict in list_to_write:
        for key, value in _dict.items():
            headers.append(key)
        break
    split_humps_str = "_quartile" if split_humps else ""
    Path(f"{outdir}").mkdir(parents=True, exist_ok=True)
    with open(f"{outdir}/{additional_filename}{split_humps_str}_adatvizsgalat.csv", 'w',
              newline='') as csvfile:
        writer = csv.DictWriter(csvfile, fieldnames=headers)
        writer.writeheader()
        writer.writerows(list_to_write)


if __name__ == "__main__":


    """Analyzing PIM values for the norvegian data"""
    #used for indexing inside the csv
    additional_name = "depresjson"

    additional_file_name = "0"
    _quartile = True
    PIM_THRESHOLD = 200
    LIMIT = 179
    WTS = 20
    WTS2 = 20
    MODE_OR = True
    L_WINDOW = 20
    R_WINDOW = 20

    sleep_wake_cycles_iterative2(
    "directory_for_the_psykose_csvs",
    "out_directory_for_the_psykose_csvs", additional_name,
    additional_file_name,
    _quartile, PIM_THRESHOLD, 179, WTS, WTS2, MODE_OR, L_WINDOW, R_WINDOW, PLOT=False)


    """Analyzing PIM values for the szte data"""
    # used for indexing inside the csv
    additional_name = "skizo"

    additional_file_name = "0"
    _quartile = True
    PIM_THRESHOLD = 10
    LIMIT = 179
    WTS = 20
    WTS2 = 20
    MODE_OR = True
    L_WINDOW = 20
    R_WINDOW = 20

    sleep_wake_cycles_iterative(
        "directory_for_the_szte_csvs",
        "out_directory_for_the_szte_csvs", additional_name,
        additional_file_name,
        _quartile, PIM_THRESHOLD, 179, WTS, WTS2, MODE_OR, L_WINDOW, R_WINDOW, PLOT=False)
