# Supplementary material for: The two ends of the spectrum: comparing chronic schizophrenia and premorbid latent schizotypy by actigraphy
Source: BMC Psychiatry. 2025 May 24;25:531. doi: 10.1186/s12888-025-06971-5 (PMC12102934; doi:10.1186/s12888-025-06971-5)
Supplement: Supplementary file 1 — Supplementary Material 1. The article has several additional parts sourced in the Supplementary Material. There is provided further information about data collection and processing, machine learning algorithms, and other program codes, and more details about the findings [file 12888_2025_6971_MOESM1_ESM.zip › Supplementary Materials/codes/raw_values/proper_raw_days.csv]

	E3_1	E1_1	E4_3	E2_1	E5_1	E6_3	E7_1	E8_2	E9_2	E14_1	E13_2	E15_1	E12_3	E16_1	E17_3	E18_2	E19_2	E23_1	E21_3	E20_3	E31_3	E27_2	E32_2	E24_3	E30_3	E33_3	E25_3	E36_1	E35_1	E37_3	E38_3	E39_1	E41_2	E44_1	E40_2	E45_2	E42_3	E49_1	E48_3	E50_2	E51_1	E54_2	E52_1	E53_1	E55_1	E57_3	E56_2	E59_3	E58_2
0	5.0	4.0	5.0	4.0	5.0	5.0	8.0	8.0	8.0	6.0	6.0	11.0	6.0	8.0	8.0	8.0	9.0	12.0	9.0	9.0	11.0	10.0	17.0	9.0	10.0	5.0	9.0	4.0	4.0	5.0	6.0	5.0	8.0	9.0	8.0	9.0	8.0	10.0	10.0	11.0	4.0	6.0	11.0	5.0	6.0	7.0	6.0	7.0	9.0
1	6.0	5.0	6.0	5.0	6.0	6.0	9.0	9.0	9.0	7.0	7.0	12.0	7.0	9.0	9.0	9.0	10.0	13.0	10.0	10.0	12.0	11.0	23.0	10.0	11.0	6.0	10.0	5.0	5.0	6.0	7.0	6.0	9.0	10.0	9.0	10.0	9.0	11.0	11.0	12.0	5.0	7.0	12.0	6.0	7.0	8.0	7.0	8.0	10.0
2	7.0	6.0	7.0	6.0	7.0	7.0	10.0	10.0	10.0	8.0	8.0		8.0	10.0	10.0	10.0	11.0	15.0	11.0	11.0	13.0	12.0		11.0	12.0	7.0	11.0	6.0	6.0	7.0	8.0	7.0	10.0	11.0		11.0	10.0	12.0	12.0	13.0	6.0	8.0	13.0	7.0	8.0	9.0	8.0	9.0	11.0
3	8.0	7.0	8.0	7.0	8.0	8.0	11.0	11.0	11.0	9.0	9.0		9.0	11.0	11.0	11.0	12.0	16.0	12.0	12.0	14.0	13.0		12.0	13.0	10.0	12.0	7.0	7.0	8.0	9.0	8.0	11.0	12.0		12.0	11.0	13.0	14.0	14.0	7.0	9.0	14.0	8.0	9.0	10.0	9.0	10.0	12.0
4	9.0	8.0	10.0	8.0	10.0	9.0	12.0	12.0		10.0	10.0		10.0	12.0	12.0	12.0	13.0	17.0	13.0	13.0	15.0	14.0		13.0	14.0	11.0	13.0	8.0	8.0	9.0	10.0	9.0	12.0	13.0		13.0	12.0	14.0	15.0	15.0	8.0	10.0	15.0	9.0	10.0	11.0	10.0	11.0	13.0
5		9.0	11.0	9.0	11.0	10.0	13.0	13.0		11.0	11.0		11.0	13.0		13.0	14.0	18.0	14.0	14.0	16.0	15.0		14.0	15.0	12.0	15.0	9.0	9.0	10.0	11.0	10.0	13.0	14.0		14.0	13.0	15.0	16.0		9.0	11.0	16.0	10.0	11.0	12.0	11.0	12.0	14.0
6		10.0	12.0	10.0	12.0	11.0	14.0	14.0		12.0	12.0		12.0	14.0		14.0	15.0	19.0	15.0	15.0	19.0	16.0		15.0	16.0	13.0	16.0	10.0	10.0	11.0	12.0	11.0	14.0	15.0		15.0	14.0	16.0	17.0		10.0	12.0	17.0	11.0	12.0	13.0	12.0	13.0	15.0
7		11.0	17.0	11.0	13.0	12.0	15.0	15.0		13.0	13.0		13.0	15.0		15.0	16.0	20.0	16.0	16.0	21.0	17.0		16.0	17.0	14.0	17.0	11.0	11.0		13.0	12.0	15.0			16.0	15.0	17.0	18.0		11.0	13.0	18.0	12.0	13.0	14.0	13.0	14.0	16.0
8		12.0		12.0	14.0	13.0	17.0	16.0		14.0	14.0		14.0	16.0		16.0	17.0	21.0	17.0	17.0		18.0		17.0	18.0	15.0	18.0	12.0	12.0		14.0	15.0	16.0			17.0	16.0	18.0	19.0		12.0	14.0	19.0	13.0	14.0	15.0	14.0	15.0	17.0
9		13.0		13.0	15.0	14.0	20.0	17.0		15.0			15.0	17.0		17.0	18.0	22.0	18.0	18.0		20.0		19.0	19.0	16.0	19.0	13.0	13.0		15.0	16.0	17.0			18.0	17.0	19.0	20.0		13.0	15.0	20.0	14.0	15.0	16.0	15.0	16.0	18.0
10		14.0		14.0	16.0	15.0		18.0		16.0			16.0	18.0		18.0	19.0	23.0	19.0	19.0				20.0	20.0	17.0	20.0	14.0	14.0		16.0	17.0				19.0	18.0	20.0	21.0		14.0	16.0	21.0	15.0	16.0		16.0	17.0	19.0
11		15.0		15.0	17.0	16.0		19.0		17.0			17.0	19.0		19.0			20.0	20.0				21.0	21.0		21.0	15.0	15.0		17.0						19.0				15.0	17.0		16.0	17.0		17.0	18.0	20.0
12		16.0			18.0	17.0		20.0		18.0			18.0	20.0		20.0			21.0					22.0	22.0			16.0	16.0								20.0				16.0	18.0		17.0	18.0		18.0	19.0
13								21.0					19.0			21.0									23.0																				19.0		19.0	20.0
14
[truncated: 20 more columns]
