# Supplementary material for: The two ends of the spectrum: comparing chronic schizophrenia and premorbid latent schizotypy by actigraphy
Source: BMC Psychiatry. 2025 May 24;25:531. doi: 10.1186/s12888-025-06971-5 (PMC12102934; doi:10.1186/s12888-025-06971-5)
Supplement: Supplementary file 1 — Supplementary Material 1. The article has several additional parts sourced in the Supplementary Material. There is provided further information about data collection and processing, machine learning algorithms, and other program codes, and more details about the findings [file 12888_2025_6971_MOESM1_ESM.zip › Supplementary Materials/codes/ML/run.py]

import os
import sys


#csv  for features
features = r"...\nrv_data.csv"

#csv for cliques
cliques = [r"...\slctd_cliques_length_nrv_newest.csv_20230810.csv"]

#list of  which class to compare in which run
ccs = [3]

outfile_name = "3kfold_norveg_dep_javitott"
date = "20230815"

steps = 100
for idx, cli in enumerate(cliques):
    text_arg = f"{outfile_name}_1{ccs[idx]}_{date}"
    for i in range(0, 2000, steps):
        error_code = command = f"python shap_rewrite_uj.py {i} {i + steps} {text_arg}_{i} {ccs[idx]} {features} {cli} "
        if error_code == 42:
            sys.exit()
        os.system(command)
