# Supplementary material for: The two ends of the spectrum: comparing chronic schizophrenia and premorbid latent schizotypy by actigraphy
Source: BMC Psychiatry. 2025 May 24;25:531. doi: 10.1186/s12888-025-06971-5 (PMC12102934; doi:10.1186/s12888-025-06971-5)
Supplement: Supplementary file 1 — Supplementary Material 1. The article has several additional parts sourced in the Supplementary Material. There is provided further information about data collection and processing, machine learning algorithms, and other program codes, and more details about the findings [file 12888_2025_6971_MOESM1_ESM.zip › Supplementary Materials/codes/cliques/networkx_graph_drawer.py]

from itertools import combinations
import pandas as pd
import numpy as np
import seaborn as sns
import matplotlib.pyplot as plt
from sklearn.cluster import KMeans
import os
import csv
from pathlib import Path
import sys
from PYACTYGRAPHY_FILTERED.clustering import helper
import copy

cols_new = ["daily_activity_mean", "first_big_hump_length_y",
            "upper_humps_median_distance_x",
            "first_big_hump_length_x",
            "zero_ratio", "RA_linear_val",
            "std_avg_linear_val",
            "std_lower_rank_empiric"]

df = pd.read_csv("dep_scaled_features.csv")

df.drop(["Unnamed: 0", "class", 'name'], inplace=True, axis=1)
columns = df.columns


corr_matrix = abs(df[columns].corr())
plt.figure(figsize=[12,10])
sns.heatmap(corr_matrix, linewidth=0.3)
#Path(f"kepek").mkdir(parents=True, exist_ok=True)
#plt.savefig("kepek/heatmap_kiindulo.png",dpi=300)
plt.close()

corr_values = corr_matrix.values.tolist()
corr_indexes = []
limit = 0.6

for i in range(1, len(corr_values)):
    for j in range(0, i):
        dict_to_append = {"col1": columns[i], "col2": columns[j], "value": corr_values[i][j]}
        corr_indexes.append(dict_to_append)


Path(f"dep/kepek/csvk").mkdir(parents=True, exist_ok=True)
with open(f"dep/kepek/csvk/alap_corr_matrix.csv", 'w', newline='') as csvfile:
    writer = csv.DictWriter(csvfile, fieldnames=["col1", "col2", "value"])
    writer.writeheader()
    writer.writerows(corr_indexes)

df_corr = pd.read_csv("dep/kepek/csvk/alap_corr_matrix.csv")
#df_corr = df_corr[(df_corr["value"] <= 0.7)]
import networkx as nx
from matplotlib.pyplot import figure


# ALAP GRÁF KIRAJZOLÁSA
edges = pd.DataFrame({
    "source": df_corr.col1.values,
    "target": df_corr.col2.values,
    "weight": [d * 3 for d in df_corr.value.values],
}
)


figure(figsize=(10, 10), dpi=250)
G = nx.from_pandas_edgelist(edges, edge_attr=True)
weights = nx.get_edge_attributes(G,'weight').values()
pos = nx.circular_layout(G)
nx.draw(G, pos, with_labels=True, width=list(weights))
labels = nx.get_edge_attributes(G,'weight')
#nx.draw_networkx_edge_labels(G,pos,edge_labels=labels)

plt.savefig("dep/kepek/teljes_graf_kiindulo.png")
plt.close()


# GRÁF NAGY ÉLEK NÉLKÜL
df_corr = df_corr[(df_corr["value"] <= 0.7)]
edges = pd.DataFrame({
    "source": df_corr.col1.values,
    "target": df_corr.col2.values,
    "weight": [d * 3 for d in df_corr.value.values],
}

)


figure(figsize=(10, 10), dpi=250)
G = nx.from_pandas_edgelist(edges, edge_attr=True)
weights = nx.get_edge_attributes(G,'weight').values()
pos = nx.circular_layout(G)
nx.draw(G, pos, with_labels=True, width=list(weights))

labels = nx.get_edge_attributes(G,'weight')
#nx.draw_networkx_edge_labels(G,pos,edge_labels=labels)

plt.savefig("dep/kepek/teljes_graf_kis_sulyuak.png")
plt.close()


complete_graphs = [g for g in nx.find_cliques(G) if len(g) > 5]
G2 = nx.Graph()

import copy

df_corr_2 = copy.deepcopy(df_corr)

df_corr_2["color"] = ["b" for i in range(0, df_corr_2.shape[0])]

for attr in complete_graphs[0]:
    for attr2 in complete_graphs[0]:
        if attr != attr2:
            df_corr_2.loc[(df_corr_2["col1"] == attr) & (df_corr_2["col2"] == attr2), ["color"]] = "r"


# GRÁF SZíNEZETT ÉLEKKEL
edges = pd.DataFrame({
    "source": df_corr_2.col1.values,
    "target": df_corr_2.col2.values,
    "weight": [d * 3 for d in df_corr_2.value.values],
    "color": df_corr_2.color.values
}
)


figure(figsize=(10, 10), dpi=250)
G = nx.from_pandas_edgelist(edges, edge_attr=True)
weights = nx.get_edge_attributes(G,'weight').values()
colors = nx.get_edge_attributes(G, "color").values()
pos = nx.circular_layout(G)
nx.draw(G, pos, edge_color=colors, with_labels=True, width=list(weights))

labels = nx.get_edge_attributes(G,'weight')
#nx.draw_networkx_edge_labels(G,pos,edge_labels=labels)

plt.savefig("dep/kepek/teljes_graf_kis_sulyuak_szinezve.png")
plt.close()
